# Supplementary material for: Plasma Oxylipins and Their Precursors Are Strongly Associated with COVID-19 Severity and with Immune Response Markers
Source: Metabolites. 2022 Jul 4;12(7):619. doi: 10.3390/metabo12070619 (PMC9319897; doi:10.3390/metabo12070619)
Supplement: Supplementary file 1 [file metabolites-12-00619-s001.zip]

Archive with 6 entries (6 files):
- Document S1.xlsx
- Document S2.pdf
- Document S3.pdf
- Document S4.pdf
- Supplementary figures.pdf
- Supplementary tables.xlsx
