# Supplementary material for: Plasma Oxylipins and Their Precursors Are Strongly Associated with COVID-19 Severity and with Immune Response Markers
Source: Metabolites. 2022 Jul 4;12(7):619. doi: 10.3390/metabo12070619 (PMC9319897; doi:10.3390/metabo12070619)
Supplement: Supplementary file 1 [file metabolites-12-00619-s001.zip › Document S1.xlsx]

## Sheet: sample prep
Sample preparation procedure
For the lipid mediator LC-MS analysis, all 103 samples were aliquoted to 150 µL. Study quality control (QC) samples were prepared by a pool of all study samples. EDTA plasma samples (150 µL) were thawed on ice and immediately treated with 5 µl antioxidants (0.2 mg/ml BHT/EDTA). A 10 µL mixture of isotope-labeled analogues (ISTDs) of the lipid mediators (Table chemicals) was added to all samples f…
The samples were prepared and analyzed in random batch order, and a batch commenced after approval of system suitability test (SST) samples containing 5 standards.

## Sheet: batch design
batch	injection #	sample
1	1	procedure blank
1	2	ISTD blank
1	3	plasma cal0
1	4	plasma cal2
1	5	plasma cal4
1	6	plasma cal6
1	7	plasma cal8
1	8	procedure blank
1	9	matrix-free cal0
1	10	matrix-free cal2
1	11	matrix-free cal4
1	12	matrix-free cal6
1	13	matrix-free cal8
1	14	procedure blank
1	15	lab QC
1	16	study QC
1	17	study sample
1	18	study sample
1	19	study sample
1	20	study sample
1	21	study sample
1	22	study sample
1	23	study sample
1	24	study sample
1	25	study sample
1	26	study sample
1	27	study sample
1	28	study QC
1	29	study sample
1	30	study sample
1	31	study sample
1	32	study sample
1	33	study sample
1	34	study sample
1	35	study sample
1	36	study sample
1	37	study sample
1	38	study sample
1	39	lab QC
1	40	study QC
1	41	study sample
1	42	study sample
1	43	study sample
1	44	study sample
1	45	study sample
1	46	study sample
1	47	study sample
1	48	study sample
1	49	study sample
1	50	study sample
1	51	study sample
1	52	study QC
1	53	study sample
1	54	study sample
1	55	study sample
1	56	study sample
1	57	study sample
1	58	study sample
1	59	study sample
1	60	study sample
1	61	study sample
1	62	study sample
1	63	study sample
1	64	lab QC
1	65	study QC
1	66	study sample
1	67	study sample
1	68	study sample
1	69	study sample
1	70	study sample
1	71	study sample
1	72	study sample
1	73	study sample
1	74	study sample
1	75	study QC
1	76	lab QC
1	77	procedure blank
1	78	ISTD blank
1	79	plasma cal1
1	80	plasma cal3
1	81	plasma cal5
1	82	plasma cal7
1	83	plasma cal9
1	84	procedure blank
1	85	matrix-free cal1
1	86	matrix-free cal3
1	87	matrix-free cal5
1	88	matrix-free cal7
1	89	matrix-free cal9
1	90	procedure blank
2	91	procedure blank
2	93	ISTD blank
2	94	plasma cal0
2	95	plasma cal2
2	96	plasma cal4
2	97	plasma cal6
2	98	plasma cal8
2	99	procedure blank
2	100	matrix-free cal0
2	101	matrix-free cal2
2	102	matrix-free cal4
2	103	matrix-free cal6
2	104	matrix-free cal8
2	105	procedure blank
2	106	lab QC
2	107	study QC
2	108	study sample
2	109	study sample
2	110	study sample
2	111	study sample
2	112	study sample
2	113	study sample
2	114	study sample
2	115	study sample
2	116	study sample
2	117	study sample
2	118	study sample
2	119	study QC
2	120	study sample
2	121	study sample
2	122	study sample
2	123	study sample
2	124	study sample
2	125	study sample
2	126	study sample
2	127	study sample
2	128	study sample
2	129	study sample
2	130	study sample
2	131	lab QC
2	132	study QC
2	133	study sample
2	134	study sample
2	135	study sample
2	136	study sample
2	137	study sample
2	138	study sample
2	139	study sample
2	140	study sample
2	141	study sample
2	142	study sample
2	143	study sample
2	144	study QC
2	145	study sample
2	146	study sample
2	147	study sample
2	148	study sample
2	149	study sample
2	150	study sample
2	151	study sample
2	152	study sample
2	153	study sample
2	154	study sample
2	155	study sample
2	156	lab QC
2	157	study sample
2	158	study sample
2	159	study sample
2	160	study sample
2	161	study sample
2	162	study sample
2	163	study sample
2	164	study sample
2	165	study sample
2	166	study sample
2	167	study QC
2	168	ISTD blank
2	169	plasma cal1
2	170	plasma cal3
2	171	plasma cal5
2	172	plasma cal7
2	173	plasma cal9
2	174	procedure blank
2	175	matrix-free cal1
2	176	matrix-free cal3
2	177	matrix-free cal5
2	178	matrix-free cal7
2	179	matrix-free cal9
2	180	procedure blank

## Sheet: metabolites
variable	label	full metabolite name	HMDB_ID	PubChem_ID	ChEBI_ID	KEGG_ID	CAS number	standard provider
SH_AEA	AEA	Arachidonoyl ethanolamide	HMDB0004080	5281969	2700	C11695	94421-68-8	Cayman chemical
SH_FA.18.1.	OA	Oleic acid	HMDB0000207	445639	16196	C00712	112-80-1	Cayman chemical
SH_FA.18.2.	LA	Linoleic acid	HMDB0000673	5280450	17351	C01595	60-33-3	Cayman chemical
SH_LEA	LEA	Linoleoyl ethanolamide	HMDB0012252	5283446	64032	NA	68171-52-8	Cayman chemical
SH_wc_FA.18.3..w3	aLA	alpha-Linolenic acid	HMDB0001388	5280934	27432	C06427	463-40-1	Cayman chemical
SH_wc_FA.20.4.	AA	Arachidonic acid	HMDB0001043	444899	15843	C00219	506-32-1	Cayman chemical
SH_wc_FA.20.5.	EPA	Eicosapentaenoic acid	HMDB0001999	446284	28364	C06428	10417-94-4	Cayman chemical
SH_wc_FA.22.4..w6	AdA	Adrenic acid	HMDB0002226	5497181	NA	C16527	28874-58-0	Cayman chemical
SH_wc_FA.22.5..w3	n3 DPA	omega-3 Docosapentaenoic acid	HMDB0006528	5497182	NA	C16513	24880-45-3	Cayman chemical
SH_wc_FA.22.6.	DHA	Docosahexaenoic acid	HMDB0002183	445580	28125	C06429	6217-54-5	Cayman chemical
SL_a.LEA	aLEA	alpha-Linolenoyl ethanolamide	HMDB0013624	5283449	89605	NA	57086-93-8	Cayman chemical
SL_DGLEA	DGLEA	Dihomo-gamma-linolenoyl ethanolamide	HMDB0013625	5282272	34488	C13828	150314-34-4	Cayman chemical
SL_PEA	PEA	Palmitoyl ethanolamide	HMDB0002100	4671	71464	C16512	544-31-0	Cayman chemical
SL_PGD2	PGD2	Prostaglandin D2	HMDB0001403	448457	15555	C00696	41598-07-6	Cayman chemical
SL_PGE2	PGE2	Prostaglandin E2	HMDB0001220	5280360	15551	C00584	363-24-6	Cayman chemical
SL_SEA	SEA	Stearoyl ethanolamide	HMDB0013078	27902	85299	NA	111-57-9	Cayman chemical
SL_TXB2	TXB2	Thromboxane B2	HMDB0003252	5283137	28728	C05963	54397-85-2	Cayman chemical
SL_wc_DHEA	DHEA	Docosahexaenoyl ethanolamide	HMDB0013658	5283451	85252	NA	162758-94-3	Cayman chemical
SL_wc_POEA	POEA	Palmitoleoyl ethanolamide	HMDB0013648	9835868	71465	NA	94421-67-7	Cayman chemical
SL_wc_X1.OG.2.OG	Sum(1-OG,2-OG)	1-oleoyl glycerol;2-oleoyl glycerol	HMDB0011537;HMDB0011568	5319879;5283469	73990;75568	NA;NA	111-03-5;3443-84-3	Cayman chemical
SL_wc_X10.NO2.OA	10-nitro-OA	10-Nitrooleic acid	HMDB0062737	24836820	86285	NA	875685-46-4	Cayman chemical
SL_wc_X9.NO2.OA	9-nitro-OA	9-Nitrooleic acid	HMDB0062738	11645581	86329	NA	875685-44-2	Cayman chemical
SL_X...10.HDoHE	10-HDHA	10-hydroxy-docosahexaenoic acid	HMDB0060037	1153749	72640	NA	90780-50-0	Cayman chemical
SL_X...11.HDoHE	11-HDHA	11-hydroxy-docosahexaenoic acid	HMDB0060040	11631564	72794	NA	87018-59-5	Cayman chemical
SL_X...13.HDoHE	13-HDHA	13-hydroxy-docosahexaenoic acid	HMDB0060043	11559259	72608	NA	90780-53-3	Cayman chemical
SL_X...14.HDoHE	14-HDHA	14-hydroxy-docosahexaenoic acid	HMDB0060044	11566378	72647	NA	87042-40-8	Cayman chemical
SL_X...16.HDoHE	16-HDHA	16-hydroxy-docosahexaenoic acid	HMDB0060047	11595378	72613	NA	90780-51-1	Cayman chemical
SL_X...17.HDoHE	17-HDHA	17-hydroxy-docosahexaenoic acid	HMDB0010213	6439179	72637	NA	90780-52-2	Cayman chemical
SL_X...20.HDoHE	20-HDHA	20-hydroxy-docosahexaenoic acid	HMDB0060048	16061143	72615	NA	90906-41-5	Cayman chemical
SL_X...7.HDoHE	7-HDHA	7-hydroxy-docosahexaenoic acid	HMDB0060050	16061142	72623	NA	90780-55-5	Cayman chemical
SL_X...8.HDoHE	8-HDHA	8-hydroxy-docosahexaenoic acid	HMDB0060051	11976798	72610	NA	90780-54-4	Cayman chemical
SL_X...9HEPE	9-HEPE	9-hydroxy-eicosapentaenoic acid	HMDB0060053	16061129	89570	NA	286390-03-2	Cayman chemical
SL_X1.AG.2.AG	Sum (1-AG,2-AG)	1-arachidonoyl glycerol;2-arachidonoyl glycerol	HMDB0011578;HMDB0004666	NA;5282280	34071;52392	NA;C13856	35474-99-8;53847-30-6	Cayman chemical
SL_X1.LG.2.LG	Sum (1-LG,2-LG)	1-linoleoyl glycerol;2-linoleoyl glycerol	HMDB0011568;HMDB0011538	5283469;549043	75568;NA	NA;NA	2277-28-3;3443-82-1	Cayman chemical
SL_X11.12.DiHETrE	11,12-DiHETrE	11,12-dihydroxy-eicosatrienoic acid	HMDB0002314	5283146	63969	C14774	NA	Cayman chemical
SL_X11.HETE	11-HETE	11-hydroxy-eicosatetraenoic acid	HMDB0004682	14123410	72606	C14780	73804-65-6	Cayman chemical
SL_X11beta.PGE2	11b-PGE2	11beta-prostaglandin E2	HMDB0060041	5283061	89581	NA	38310-90-6	Cayman chemical
SL_X12.13.DiHODE	12,13-DiHODE	12,13-dihydroxy-octadecadienoic acid	HMDB0010201	16061067	88461	NA	NA	Cayman chemical
SL_X12.13.DiHOME	12,13-DiHOME	12,13-dihydroxy-octadecenoic acid	HMDB0004705	10236635	72665	C14829	263399-35-5	Cayman chemical
SL_X12.HETE	12-HETE	12-hydroxy-eicosatetraenoic acid	HMDB0006111	13786989	19138	C14822 C14777	71030-37-0	Cayman chemical
SL_X12.S..HEPE	12-HEPE	12-hydroxy-eicosapentaenoic acid	HMDB0010202	10041593	NA	NA	116180-17-7	Cayman chemical
SL_X12S.HHTrE	12-HHTrE	12-hydroxy-heptadecatrienoic acid	HMDB0012535	5283141	63977	NA	54397-84-1	Cayman chemical
SL_X13.HODE	13-HODE	13-hydroxy-octadecadienoic acid	HMDB0112194	5282947	72639	C14762	18104-45-5	Cayman chemical
SL_X14.15.DiHETE	14,15-DiHETE	14,15-dihydroxy-eicosatetraenoic acid	HMDB0010204	16061119	88459	NA	NA	Cayman chemical
SL_X14.15.DiHETrE	14,15-DiHETrE	14,15-dihydroxy-eicosatrienoic acid	HMDB0002265	5283147	63966	C14775	NA	Cayman chemical
SL_X15.HETE	15-HETE	15-hydroxy-eicosatetraenoic acid	HMDB0003876	9966861	64017	C04742 (S)	71030-36-9	Cayman chemical
SL_X15.S..HETrE	15-HETrE	15-hydroxy-eicosatrienoic acid	HMDB0005045	5283145	88348	17897	92693-02-2	Cayman chemical
SL_X17.18.DiHETE	17,18-DiHETE	17,18-dihydroxy-eicosatetraenoic acid	HMDB0010211	16061120	88349	NA	NA	Cayman chemical
SL_X19.20..EpDPE	19,20-EpDPE	19,20-epoxy-docosapentaenoic acid	HMDB0013620	11631565	72653	NA	NA	Cayman chemical
SL_X19.20.DiHDPA	19,20-DiHDPA	19,20-dihydroxy-docosapentaenoic acid	HMDB0010214	16061148	72657	NA	NA	Cayman chemical
SL_X20.HETE	20-HETE	20-hydroxy-eicosatetraenoic acid	HMDB0005998	5283157	34306	C14748	79551-86-3	Cayman chemical
SL_X5.6.DiHETrE	5,6-DiHETrE	5,6-dihydroxy-eicosatrienoic acid	HMDB0002343	5283142	63974	C14772	213382-49-1	Cayman chemical
SL_X5.HETE	5-HETE	5-hydroxy-eicosatrienoic acid	HMDB0011134	9862886	28209	C04805 (S)	73307-52-5	Cayman chemical
SL_X5.S..HEPE	5-HEPE	5-hydroxy-eicosapentaenoic acid	HMDB0005081	6439678	72801	NA	92008-51-0	Cayman chemical
SL_X8.12.iPF2a.IV	8,12-iPF2a-VI	8,12-iso-Isoprostane-F2alpha-VI	NA	NA	NA	NA	1445349-99-4	Cayman chemical
SL_X8.9.DiHETrE	8,9-DiHETrE	8,9-dihydroxy-eicosatrienoic acid	HMDB0002311	5283144	63970	C14773	192461-96-4	Cayman chemical
SL_X8.HETE	8-HETE	8-hydroxy-eicosatetraenoic acid	HMDB0062433	11976122	34486	C14776 (S)	79495-84-4	Cayman chemical
SL_X8.iso.PGE2	8iso-PGE2	8-iso-prostaglandin E2	HMDB0005844	5283213	131888	NA	27415-25-4	Cayman chemical
SL_X9.10.13.TriHOME	9,10,13-TriHOME	9,10,13-trihydroxy-octadecenoic acid	NA	5282965	34499	C14835	135214-44-7	Cayman chemical
SL_X9.10.DiHOME	9,10-DiHOME	9,10-dihydroxy-octadecenoic acid	NA	9966640	72663	C14828	263399-34-4	Cayman chemical
SL_X9.HETE	9-HETE	9-hydroxy-eicosatetraenoic acid	HMDB0010222	14123398	72786	NA	79495-85-5	Cayman chemical
SL_X9.HODE	9-HODE	9-hydroxy-octadecadienoic acid	HMDB0062652	5282944	72651	NA	98524-19-7	Cayman chemical
SL_X9.HOTrE	9-HOTrE	9-hydroxy-octadecatrienoic acid	HMDB0031934	6439873	80447	C16326	89886-42-0	Cayman chemical

## Sheet: chemicals
Solvents and water
1-Butanol, 99% extra pure, CAS 71-36-3, Acros Organics (catalogue #107690025)
2-Propanol, ULC/MS, CAS 67-63-0, Biosolve (catalogue # 16264102)
Acetic acid, LiChropur® for LC-MS, CAS 64-19-7, Merck (catalogue #533001)
Acetonitrile (high pH), LC-MS, CAS 75-05-8, Actuall Chemicals (catalogue #801022802)
Acetonitrile (low pH), ULC-MS, CAS 75-05-8, Biosolve (catalogue #012041)
Ammonium acetate, ≥99.0% BioUltra for molecular biology, CAS 631-61-8, Sigma-Aldrich (catalogue #A1542)
Ammonium formate, ≥99.995% trace metal basis, CAS 540-69-2, Sigma-Aldrich (catalogue #516961)
Ammonium hydroxide solution, ACS reagent 28-30% solution in water, CAS 1336-21-6, Acros Organics (catalogue #T/0480/05)
Methanol absolute, ULC/MS-CC/SFC, CAS 67-56-1, Merck (catalogue #103726)
Methyl tert-butyl ether (MTBE), 99.8% Anhydrous, CAS 306975-1L, Sigma-Aldrich (catalogue #306975)
Water, Ultrapure MilliQ
Reagents / buffers
Butylated hydroxytoluene (BHT), Kosher, ≥99% FG, FCC, CAS 128-37-0, Sigma-Aldrich (catalogue #W218405)
Citric acid monohydrate, ≥99.5% Ph.Eur., CAS 5949-29-1, Carl Roth (catalogue #5110.1)
di-Sodium hydrogen phosphate dihydrate, EMSURE® for analysis, CAS 10028-24-7, Merck (catalogue #1.06580)
Ethylenediaminetetraacetic acid (EDTA), ≥99.0% BioUltra (KT), CAS 60-00-4, Fluka Analytical (catalogue #15600690)
internal standards
Isotope-labeled internal standards from Cayman Chemical
Deuterated metabolites	CAS number	Catalogue number
Linoleoyl Ethanolamide-D4	1451194-69-6	9000553
Docosahexaenoyl Ethanolamide-D4	946524-43-2	9001108
Arachidonoyl Ethanolamide-d8	924894-98-4	390050
Palmitoyl Ethanolamide-d4	946524-34-1	9000551
Oleoyl Ethanolamide-d4	946524-36-3	9000552
Stearoyl Ethanolamide-d3		14726
2-Arachidonoyl Glycerol-D8	924894-97-3	362160
Thromboxane B2-d4	1346112-79-5	319030
8,12-iso-iPF2α-VI-d11		10006878
8-iso Prostaglandin E2-d4		10011321
Prostaglandin E2-d4	34210-10-1	314010
Prostaglandin D2-d4	211105-29-2	312010
(±)12(13)-DiHOME-d4		10009994
(±)9(10)-DiHOME-d4		10009993
(±)14(15)-DiHET-d11		10008040
20-HETE-d6	2548939-89-3	390030
9(S)-HODE-d4	890955-25-6	338410
(±)12-HETE-d8		31745
5(S)-HETE-d8	330796-62-8	334230
10-Nitrooleate-d17		10558
Arachidonic acid-d8	69254-37-1	390010
Docosahexaenoic acid-d5	1197205-71-2	10005057
Linoleic acid-d4	79050-23-0	390150
Oleic acid-d17	223487-44-3	9000432

## Sheet: LCMS conditions - high pH
	UPLC gradient profile (flow rate 0.7mL/min):								MS parameter settings
	Time (min)	A (%)	B (%)						parameter	Setting
	0	99	1						Ion source	ESI interface
	0.7	99	1						Ionization mode	Polarity switching
	0.8	82	18						Detection mode	dMRM
	1.3	82	18						Nebulizing gas flow	3 L/min
	3.2	70	30						Drying gas flow	10 L/min
	6.2	45	55						Heating gas flow	10 L/min
	7.7	0	100						Interface temperature	300 ˚C
	8.45	0	100						DL temperature	250 ˚C
	8.75	99	1						Heat block temperature	400 ˚C
	11	Controller stop
	A = MilliQ water:acetonitrile (95/5;v/v) containing 2 mM ammonium formate and 0.1% ammonium hydroxide v/v (pH 9.5-10)
	B = acetonitrile;MilliQ water (95/5;v/v) containing 2 mM ammonium hydroxide and 0.1% ammonium hydroxide v/v (pH 8-8.5)
	*LC effluent at 0-0.8min and 8min onwards is diverted to waste
	Column temperature: 40°C
	Auto sampler temperature: 7°C
	Injection volume: 5 µL

## Sheet: LCMS conditions - low pH
	UPLC gradient profile (flow rate 0.7mL/min):								MS parameter settings	Positive ionization	Negative ionization
	Time (min)	A (%)	B (%)	C (%)					parameter	Setting	Setting
	0	79	20	1					Curtain Gas (CUR)	40	40
	0.75	79	20	1					Collision Gas (CAD)	Medium	Medium
	0.95	73	26	1					IonSpray Voltage (IS)	5500	-4500
	6	65	34	1					Temperature (TEM)	600	600
	7	65	34	1					Ion Source Gas 1	50	50
	8	59	40	1					Ion Source Gas 2	50	50
	10	45	54	1					Entrance potential (EP)	10	10
	11	44	55	1
	12	41	56	3
	13	16	78	6
	14	0	85	15
	14.5	0	85	15
	14.8	79	20	1
	16	Controller stop
	A = water containing 0.1% acetic acid v/v (pH 3.2-3.5)
	B = acetonitrile:methanol (90/10; v/v) containing 0.1% acetic acid v/v
	C = isopropanol containing 0.1% acetic acid v/v
	*LC effluent at 0-0.8min and 14.2min onwards is diverted to waste
	Column temperature: 40°C
	Auto sampler temperature: 7°C
	Injection volume: 10 µL

## Sheet: targeted peaks
Compound	internal standard	Rt (min)	m/z Q1	CE (V)	m/z Q3
AEA	AEA-D8	6.846	348.2	-25	62
AEA-D8	NA	6.825	356.3	-25	62
OA	OA-D17	4.564	281.1	22	281.1
OA-D17	NA	4.535	298.2	22	298.2
LA	LA-D4	4.162	279.1	20	59.1
LA-D4	NA	4.562	283.2	25	283.2
LEA	LEA-D4	6.807	324.3	-22	62
LEA-D4	NA	6.798	328.3	-22	66.2
aLA	LA-D4	3.802	277.1	14	233.2
AA	AA-D8	4.28	303.3	14	259.4
AA-D8	NA	4.274	311.1	12	267.2
EPA	AA-D8	3.955	301.1	12	257.4
AdA	DHA-D5	4.875	331.2	16	287.4
n3 DPA	DHA-D5	4.511	329.2	16	285.4
DHA	DHA-D5	4.375	327.3	11	283.4
DHA-D5	NA	4.362	332.3	12	288.3
aLEA	LEA-D4	11.9266	322.3	15	62.2
LEA-D4	NA	12.9658	328.3	36	66.2
DGLEA	LEA-D4	13.2714	350.3	20	62.2
PEA	PEA-D4	13.304	300.3	36	62.2
PEA-D4	NA	13.298	304.3	36	62.2
PGD2	PGD2-D4	5.30819	351.1	-23	271.1
PGD2-D4	NA	5.30861	355.3	-21	275.2
PGE2	PGE2-D4	5.02999	351.1	-23	271.1
PGE2-D4	NA	4.99818	355.3	-21	275.2
SEA	SEA-D3	13.7871	328.3	31	62.2
SEA-D3	NA	13.7817	331.3	25	62.2
TXB2	TXB2-D4	4.04414	369.2	-23	169.1
TXB2-D4	NA	4.02553	373.5	-45	173.3
DHEA	DHEA-D4	12.9821	372.3	25	62.2
DHEA-D4	NA	12.973	376.3	25	66.2
POEA	OEA-D4	12.3761	298.3	32	62.2
OEA-D4	NA	13.4268	330.3	30	66.2
Sum(1-OG,2-OG)	2-AG-D8	13.6979	357.3	20	265.2
2-AG-D8	NA	13.3136	387.3	20	294.2
10-nitro-OA	10-nitro-OA-D17	13.3398	326.2	-21	279.2
10-nitro-OA-D17	NA	13.3052	343.2	-30	183.2
9-nitro-OA	10-nitro-OA-D17	13.3398	326.2	-21	279.2
10-HDHA	12-HETE-D8	11.6536	343.2	-21	153.1
11-HDHA	12-HETE-D8	11.795	343.2	-18	121.1
13-HDHA	12-HETE-D8	11.427	343.2	-16	281.2
14-HDHA	12-HETE-D8	11.6236	343.2	-18	205.1
16-HDHA	12-HETE-D8	11.3854	343.2	-18	233.2
17-HDHA	12-HETE-D8	11.1781	343.2	-16	281.2
20-HDHA	12-HETE-D8	11.1619	343.2	-18	299.2
7-HDHA	12-HETE-D8	11.9026	343.2	-16	281.2
8-HDHA	12-HETE-D8	12.0042	343.2	-15	189.1
12-HETE-D8	NA	11.6229	327.2	-21	184.1
9-HEPE	12-HETE-D8	10.8641	317.2	-18	167.2
Sum (1-AG,2-AG)	2-AG-D8	13.3563	379.2	19	287
Sum (1-LG,2-LG)	2-AG-D8	13.4018	355	20	263
11,12-DiHETrE	14,15-DiHETrE-D11	10.169	337.2	-24	167.3
11-HETE	12-HETE-D8	11.5422	319.2	-21	167.1
11b-PGE2	PGE2-D4	5.14599	351.1	-23	271.1
12,13-DiHODE	9-HODE-D4	8.4697	311.2	-23	293.2
12,13-DiHOME	12,13-DiHOME-D4	9.43499	313.2	-30	183.1
12,13-DiHOME-D4	NA	9.39694	317.2	-30	185.1
12-HETE	12-HETE-D8	11.6995	319.2	-21	179.2
12-HEPE	12-HETE-D8	10.7809	317.2	-18	179.1
12-HHTrE	12-HETE-D8	9.88957	279.2	-18	179.1
13-HODE	9-HODE-D4	11.0075	295.2	-24	195.2
14,15-DiHETE	14,15-DiHETrE-D11	9.21309	335.2	-22	207.1
14,15-DiHETrE	14,15-DiHETrE-D11	9.89598	337.2	-24	207.1
14,15-DiHETrE-D11	NA	9.84353	348.2	-24	207.1
15-HETE	5-HETE-D8	11.2732	319.2	-18	219.2
15-HETrE	5-HETE-D8	11.885	321.2	-18	221.1
17,18-DiHETE	14,15-DiHETrE-D11	8.94861	335.2	-24	247.1
19,20-EpDPE	14,15-DiHETrE-D11	12.461	343.2	-16	281.2
19,20-DiHDPA	14,15-DiHETrE-D11	9.97579	361.2	-21	273.2
20-HETE	20-HETE-D6	10.6603	319.2	-24	289.2
20-HETE-D6	NA	10.6372	325.2	-21	279.2
5,6-DiHETrE	14,15-DiHETrE-D11	10.734	337.2	-24	145.1
5-HETE	5-HETE-D8	12.1334	319.2	-18	115.1
5-HETE-D8	NA	12.0595	327.1	-18	116.1
5-HEPE	5-HETE-D8	11.0454	317.2	-21	115.2
8,12-iPF2a-VI	8,12-iPF2a-VI-D11	6.25225	353.2	-25	115.1
8,12-iPF2a-VI-D11	NA	6.13743	364.2	-30	115.1
8,9-DiHETrE	14,15-DiHETrE-D11	10.3972	337.2	-27	127.2
8-HETE	5-HETE-D8	11.7526	319.2	-18	155.1
8iso-PGE2	8iso-PGE2-D4	4.76236	351.1	-23	271.1
8iso-PGE2-D4	NA	4.73396	355.3	-21	275.2
9,10,13-TriHOME	12-HETE-D8	4.70735	329.2	-33	171.1
9,10-DiHOME	9,10-DiHOME-D4	9.65944	313.2	-27	201.1
9,10-DiHOME-D4	NA	9.62585	317.2	-30	203.1
9-HETE	12-HETE-D8	11.9087	319.2	-21	167.1
9-HODE	9-HODE-D4	11.0921	295.2	-24	171.1
9-HODE-D4	NA	11.0531	299.2	-27	172.1
9-HOTrE	9-HODE-D4	10.3017	293.2	-22	171.2

## Sheet: performance
	Method performance results.	Metabolites with RSD and blank relative peak area of QC samples < 20% are considered.
		The blank relative peak area represents the percentage of peak area measured for a procedure blank, compared to QC sample.
variable	label	full metabolite name	%RSD study QC	%blank relative peak area
SH_AEA	AEA	Arachidonoyl ethanolamide	6.7725	1.03955		PCA plot containing study samples, study QC samples, and lab QC samples (low pH)
SH_FA.18.1.	OA	Oleic acid	9.74227	0.0951436
SH_FA.18.2.	LA	Linoleic acid	9.41339	0.50543
SH_LEA	LEA	Linoleoyl ethanolamide	5.127	5.60499
SH_wc_FA.18.3..w3	aLA	alpha-Linolenic acid	18.9197	10.2465
SH_wc_FA.20.4.	AA	Arachidonic acid	16.049	1.37644
SH_wc_FA.20.5.	EPA	Eicosapentaenoic acid	16.6104	4.26647
SH_wc_FA.22.4..w6	AdA	Adrenic acid	18.4372	8.33076
SH_wc_FA.22.5..w3	n3 DPA	omega-3 Docosapentaenoic acid	15.8363	NA
SH_wc_FA.22.6.	DHA	Docosahexaenoic acid	15.0958	0.269205
SL_a.LEA	aLEA	alpha-Linolenoyl ethanolamide	13.8547	7.57464
SL_DGLEA	DGLEA	Dihomo-gamma-linolenoyl ethanolamide	14.3344	1.17485
SL_PEA	PEA	Palmitoyl ethanolamide	7.31517	7.52356
SL_PGD2	PGD2	Prostaglandin D2	11.4055	5.67924
SL_PGE2	PGE2	Prostaglandin E2	4.75143	NA
SL_SEA	SEA	Stearoyl ethanolamide	7.61927	13.8811
SL_TXB2	TXB2	Thromboxane B2	6.76	NA
SL_wc_DHEA	DHEA	Docosahexaenoyl ethanolamide	16.4948	1.06604
SL_wc_POEA	POEA	Palmitoleoyl ethanolamide	16.2828	0.860734
SL_wc_X1.OG.2.OG	Sum(1-OG,2-OG)	1-oleoyl glycerol;2-oleoyl glycerol	17.7169	17.8051
SL_wc_X10.NO2.OA	10-nitro-OA	10-Nitrooleic acid	16.5966	NA
SL_wc_X9.NO2.OA	9-nitro-OA	9-Nitrooleic acid	15.1572	5.00827
SL_X...10.HDoHE	10-HDHA	10-hydroxy-docosahexaenoic acid	5.00445	NA
SL_X...11.HDoHE	11-HDHA	11-hydroxy-docosahexaenoic acid	3.85572	NA		PCA plot containing study samples, study QC samples, and lab QC samples (high pH)
SL_X...13.HDoHE	13-HDHA	13-hydroxy-docosahexaenoic acid	4.81667	0.791682
SL_X...14.HDoHE	14-HDHA	14-hydroxy-docosahexaenoic acid	3.89275	NA
SL_X...16.HDoHE	16-HDHA	16-hydroxy-docosahexaenoic acid	8.1202	3.28753
SL_X...17.HDoHE	17-HDHA	17-hydroxy-docosahexaenoic acid	6.08122	3.0708
SL_X...20.HDoHE	20-HDHA	20-hydroxy-docosahexaenoic acid	8.3022	NA
SL_X...7.HDoHE	7-HDHA	7-hydroxy-docosahexaenoic acid	6.19517	NA
SL_X...8.HDoHE	8-HDHA	8-hydroxy-docosahexaenoic acid	10.0051	NA
SL_X...9HEPE	9-HEPE	9-hydroxy-eicosapentaenoic acid	12.4864	NA
SL_X1.AG.2.AG	Sum (1-AG,2-AG)	1-arachidonoyl glycerol;2-arachidonoyl glycerol	9.0965	2.06619
SL_X1.LG.2.LG	Sum (1-LG,2-LG)	1-linoleoyl glycerol;2-linoleoyl glycerol	12.25	NA
SL_X11.12.DiHETrE	11,12-DiHETrE	11,12-dihydroxy-eicosatrienoic acid	5.19205	NA
SL_X11.HETE	11-HETE	11-hydroxy-eicosatetraenoic acid	4.95258	NA
SL_X11beta.PGE2	11b-PGE2	11beta-prostaglandin E2	8.12797	NA
SL_X12.13.DiHODE	12,13-DiHODE	12,13-dihydroxy-octadecadienoic acid	9.06005	NA
SL_X12.13.DiHOME	12,13-DiHOME	12,13-dihydroxy-octadecenoic acid	4.5429	2.30684
SL_X12.HETE	12-HETE	12-hydroxy-eicosatetraenoic acid	5.68167	0.174798
SL_X12.S..HEPE	12-HEPE	12-hydroxy-eicosapentaenoic acid	6.63241	NA
SL_X12S.HHTrE	12-HHTrE	12-hydroxy-heptadecatrienoic acid	6.72846	NA
SL_X13.HODE	13-HODE	13-hydroxy-octadecadienoic acid	4.48623	1.6274
SL_X14.15.DiHETE	14,15-DiHETE	14,15-dihydroxy-eicosatetraenoic acid	5.43351	NA
SL_X14.15.DiHETrE	14,15-DiHETrE	14,15-dihydroxy-eicosatrienoic acid	6.1672	NA
SL_X15.HETE	15-HETE	15-hydroxy-eicosatetraenoic acid	6.11515	NA
SL_X15.S..HETrE	15-HETrE	15-hydroxy-eicosatrienoic acid	8.49188	NA
SL_X17.18.DiHETE	17,18-DiHETE	17,18-dihydroxy-eicosatetraenoic acid	6.03707	NA
SL_X19.20..EpDPE	19,20-EpDPE	19,20-epoxy-docosapentaenoic acid	6.15337	NA
SL_X19.20.DiHDPA	19,20-DiHDPA	19,20-dihydroxy-docosapentaenoic acid	10.9794	NA
SL_X20.HETE	20-HETE	20-hydroxy-eicosatetraenoic acid	13.8455	NA
SL_X5.6.DiHETrE	5,6-DiHETrE	5,6-dihydroxy-eicosatrienoic acid	5.17022	NA
SL_X5.HETE	5-HETE	5-hydroxy-eicosatrienoic acid	8.2363	7.1734
SL_X5.S..HEPE	5-HEPE	5-hydroxy-eicosapentaenoic acid	9.06672	NA
SL_X8.12.iPF2a.IV	8,12-iPF2a-VI	8,12-iso-Isoprostane-F2alpha-VI	5.07935	NA
SL_X8.9.DiHETrE	8,9-DiHETrE	8,9-dihydroxy-eicosatrienoic acid	5.31556	NA
SL_X8.HETE	8-HETE	8-hydroxy-eicosatetraenoic acid	5.54038	NA
SL_X8.iso.PGE2	8iso-PGE2	8-iso-prostaglandin E2	12.8008	NA
SL_X9.10.13.TriHOME	9,10,13-TriHOME	9,10,13-trihydroxy-octadecenoic acid	8.97722	15.1687
SL_X9.10.DiHOME	9,10-DiHOME	9,10-dihydroxy-octadecenoic acid	3.69472	1.73619
SL_X9.HETE	9-HETE	9-hydroxy-eicosatetraenoic acid	14.1291	NA
SL_X9.HODE	9-HODE	9-hydroxy-octadecadienoic acid	6.61649	9.88756
SL_X9.HOTrE	9-HOTrE	9-hydroxy-octadecatrienoic acid	6.77509	3.98046
