# Supplementary material for: Plasma Oxylipins and Their Precursors Are Strongly Associated with COVID-19 Severity and with Immune Response Markers
Source: Metabolites. 2022 Jul 4;12(7):619. doi: 10.3390/metabo12070619 (PMC9319897; doi:10.3390/metabo12070619)
Supplement: Supplementary file 1 [file metabolites-12-00619-s001.zip › Supplementary tables.xlsx]

## Sheet: INDEX
Tables
Table S1. Demographics, health and treatment overview of the cohort patients
Table S2. Description of the cohort patients
Table S3. Immune markers measurement results
Table S4. Processed relative peak areas in the signaling lipids high pH platform
Table S5. Processed relative peak areas in the signaling lipids low pH platform
Table S6. Pearson correlation analysis between confounders and analysed variables
Table S7. Loading values of the PCA plot in Figure 1 and the loading plot in Figure S1
Table S8. Significance values for metabolites differentiating between ICU and ward
Table S9. Paired t-tests comparing a first and last time point of selected ward patients
Table S10. Pearson correlation coefficients between all variables
Table S11. Pearson correlation P values between all variables
Table S12. Pearson correlation FDR Q values between metabolites and immune markers
Table S13. Pearson correlations between metabolites and immune markers - ICU patients
Table S14. Pearson correlations between metabolites and immune markers - ward patients

## Sheet: Table S1
Table S1. Demographics of the COVID-19 patients in the metabolomics study.
Values are n (%) or median [full range]. Information about comorbidities and medication (4 weeks pre-admission) is missing for 25% of patients (n=12),
smoking status is missing for 9 patients, remaining hospitalisation days for 2 patients. All data per patient is available in Table S2.
	Patients	Samples
	(n=44)	(n=103)
Age, years	73 [49-87]	71 [49-87]
Male (%)	30 (68%)	65 (63%)
BMI	27 [19-42]	27 [19-42]
Diabetes mellitus (DM)	9 (20%)
Chronic kidney disease (CKD)	3 (7%)
Cardiovascular disease (CVD)	7 (16%)
Chronic obstructive pulmonary disease (COPD)	8 (18%)
past smoker	17 (39%)
pre-admission beta-blockers, ACE inhibitors	14 (32%)
pre-admission corticosteroids	8 (18%)
pre-admission chloroquine	27 (61%)
Days with symptoms till hospitalisation	8 [1-19]
Total hospitalisation days	7 [2-62]
Admitted to ward	37 (84%)	78 (76%)
Admitted to ICU	7 (16%)	25 (24%)
Organ failure	7 (16%)
Deceased	9 (20%)
Unfavourable outcome (ICU or death)	12 (27%)	36 (35%)
Invasive breathing support (intubated)	6 (14%)
post-admission chloroquine	35 (80%)
post-admission corticosteroids	2 (5%)
post-admission antibiotics	38 (86%)
CRP, mg/L (normal <10)		104.5 [3-577]
IL-6, pg/mL (normal <8)		19.3 [1-397]
Ferritin, ng/mL (normal 10-400)		1035 [84-4807]
Leukocytes, 109/L (normal 4.5-11)		8 [4-20.5]
Lymphocytes, 109/L (normal 1.0-2.8)		0.95 [0.26-3.15]
Neutrophils, 109/L (normal 1.7-6.5)		6.36 [2.3-17.5]

## Sheet: Table S2
Table S2. Description of the cohort patients, hospitalisation information, and available blood samples.
	background information						hospitalisation details									blood samples analysed
Patient ID	Age	Gender	BMI	smoking	comorbidities	pre-admission medication (4 weeks prior)	days since symptom onset until admission	days in ward	days in ICU	total days in hospital	outcome	complications during hospitalisation	medication in hospital	breathing support in hospital	comments	number of samples	sample days (d) since hospitalisation (location, status)
1	63	F	27.3	unknown	COPD	none	23	12	50	62	recovered	pulmonary fungal infection	antibiotics	invasive ventilation	transferred from another ICU after 11 days; unkown time of recovery and release	3	d4 (ICU, sick); d7 (ICU, sick); d11 (ICU, sick)
2	80	M	19.7	in the past	COPD, CVD	beta-blockers, corticosteroids	8	6	0	6	died		antibiotics, chloroquine	oxygen only	last sample on day of death	2	d4 (ward, dying); d7 (ward, dying)
3	70	F	32	no	CVD, diabetes	Chloroquine, beta-blockers	7	1	12	13	died	Heart failure	antibiotics, chloroquine	invasive ventilation	last sample at least 1 day before death	4	d3 (ICU, sick); d6 (ICU, sick); d9 (ICU, sick); d13 (ICU, dying)
4	77	F	26.5	no	unknown	unknown	14	10	0	10	recovered		none	oxygen only		3	d3 (ward, sick); d7 (ward, sick); d10 (ward, recovery)
5	66	F	28.3	no	CVD	Chloroquine, ACE inhibitors	8	3	0	3	recovered		antibiotics, chloroquine	oxygen only		1	d3 (ward, recovery)
6	79	M	24.6	no	unknown	unknown	14	4	0	4	recovered	atrial fibrillation	chloroquine	oxygen only		3	d2 (ward, sick); d4 (ward, recovery); d10 (transferred, recovery)
7	74	F	27.2	in the past	COPD	Chloroquine, corticosteroids	4	2	9	11	died		antibiotics	invasive ventilation	last sample on day of death	4	d3 (ICU, sick); d6 (ICU, sick); d10 (ICU, dying); d12 (ICU, dying)
8	87	M	31.6	yes	CKD	Chloroquine, ACE inhibitors, beta-blockers	4	7	0	7	died		antibiotics, chloroquine	oxygen only	last sample 3 days before death	2	d2 (ward, sick); d5 (ward, dying)
9	74	M	26	in the past	none	Chloroquine, ACE inhibitors	19	0	17	17	recovered	lung embolism; pulmonary fungal infection	antibiotics, chloroquine	invasive ventilation	unkown weeks in ward before release	5	d3 (ICU, sick); d5 (ICU, sick); d9 (ICU, sick); d12 (ICU, sick); d17 (ICU, sick)
10	78	M	21.9	no	none	Chloroquine	7	2	0	2	recovered		antibiotics, chloroquine	oxygen only		1	d2 (ward, recovery)
11	68	F	41.6	no	CKD, CVD, diabetes	Chloroquine, corticosteroids	8	13	0	13	recovered	acute kidney failure	antibiotics, chloroquine	oxygen only		4	d4 (ward, sick); d7 (ward, sick); d10 (ward, sick); d12 (ward, recovery)
12	73	F	24.7	no	unknown	unknown	9	10	0	10	recovered		antibiotics, chloroquine	oxygen only		2	d3 (ward, sick); d10 (ward, recovery)
13	74	M	24.6	no	Asthma	Chloroquine	6	8	0	8	recovered		antibiotics, chloroquine	oxygen only		2	d4 (ward, sick); d8 (ward, recovery)
14	74	M	26.6	unknown	none	Chloroquine, beta-blockers	3	10	0	10	recovered		antibiotics, chloroquine	oxygen only		2	d5 (ward, sick); d10 (ward, recovery)
15	71	M	26.7	in the past	diabetes	Chloroquine, corticosteroids	7	9	0	9	recovered		antibiotics, chloroquine, corticosteroids	oxygen only		3	d3 (ward, sick); d6 (ward, sick); d10 (ward, recovery)
16	68	M	24.1	unknown	none	Chloroquine	4	0	12	12	died	acute kideny failure; lung embolism; pulmonary fungal infection	antibiotics	oxygen only	died 9 days after transfer from hospital; not intubated in ICU	3	d4 (ICU, sick); d7 (ICU, sick); d12 (ICU, sick)
17	82	M	24.3	in the past	CVD	Chloroquine, beta-blockers, corticosteroids	18	2	2	4	died	Heart failure	antibiotics, chloroquine	invasive ventilation	only sample on day of death	1	d3 (ICU, dying)
18	52	F	23.2	unknown	none	beta-blockers	11	9	0	9	recovered		antibiotics	oxygen only	after 9 days transferred to elderly care / rehabilitaion centre	3	d3 (ward, sick); d9 (ward, recovery); d14 (transferred, recovery)
19	78	M	28	in the past	diabetes	Chloroquine, ACE inhibitors	9	5	0	5	recovered		antibiotics, chloroquine	oxygen only		2	d4 (ward, sick); d6 (ward, recovery)
20	73	M	23.6	unknown	diabetes	Chloroquine	10	7	0	7	recovered		antibiotics, chloroquine	oxygen only		2	d3 (ward, sick); d6 (ward, recovery)
21	53	F	unknown	no	unknown	unknown	10	10	0	10	recovered		antibiotics, chloroquine	oxygen only		4	d2 (ward, sick); d4 (ward, sick); d7 (ward, sick); d11 (ward, recovery)
22	65	M	24.1	unknown	none	Chloroquine	5	6	0	6	recovered		antibiotics, chloroquine	oxygen only		2	d3 (ward, sick); d6 (ward, recovery)
23	85	M	18.7	in the past	unknown	unknown	7	3	0	3	died		antibiotics, corticosteroids	oxygen only	died 3 days after transfer from hospital	1	d3 (ward, sick)
24	56	M	30.5	no	unknown	unknown	10	3	0	3	recovered		none	oxygen only		1	d2 (ward, sick)
25	87	M	23.7	no	CVD	Chloroquine, ACE inhibitors, beta-blockers	14	5	0	5	recovered	acute myocardial infraction	antibiotics, chloroquine	oxygen only		2	d3 (ward, sick); d6 (ward, recovery)
26	73	M	30.1	in the past	none	Chloroquine, corticosteroids	4	4	0	4	recovered		antibiotics, chloroquine	oxygen only		1	d4 (ward, recovery)
27	71	M	31.2	in the past	unknown	unknown	10	7	0	7	recovered		antibiotics	oxygen only		2	d3 (ward, sick); d7 (ward, recovery)
28	53	F	26.8	no	unknown	unknown	8	9	0	9	recovered		chloroquine	oxygen only		2	d3 (ward, sick); d9 (ward, recovery)
29	76	M	23.3	in the past	COPD	Chloroquine, corticosteroids	9	9	0	9	recovered		antibiotics, chloroquine	oxygen only		2	d4 (ward, sick); d7 (ward, sick)
30	49	M	26.5	no	unknown	unknown	6	9	0	9	recovered		antibiotics, chloroquine	oxygen only		3	d4 (ward, sick); d7 (ward, sick); d9 (ward, recovery)
31	80	M	23	no	diabetes	Chloroquine	13	4	0	4	recovered	acute kidney failure	antibiotics	oxygen only	after 4 days transferred to elderly care / rehabilitaion centre	3	d2 (ward, sick); d4 (ward, recovery); d13 (transferred, recovery)
32	69	F	27.4	unknown	unknown	unknown	13	5	0	5	recovered		antibiotics, chloroquine	oxygen only		2	d3 (ward, sick); d6 (ward, recovery)
33	52	M	28.4	no	unknown	unknown	12	10	0	10	recovered		antibiotics, chloroquine	oxygen only		2	d8 (ward, sick); d11 (ward, recovery)
34	68	M	29	in the past	COPD	Chloroquine	14	4	22	26	ward	acute kidney failure; lung embolism	antibiotics, chloroquine	invasive ventilation	unknown outcome after release from ICU to ward	6	d3 (ward, sick); d7 (ICU, sick); d10 (ICU, sick); d14 (ICU, sick); d17 (ICU, sick); d22 (ICU, sick)
35	71	M	29.3	unknown	diabetes	Chloroquine, ACE inhibitors, beta-blockers	4	4	0	4	recovered		antibiotics, chloroquine	oxygen only		1	d4 (ward, recovery)
36	86	F	21.9	no	CVD	Chloroquine, beta-blockers	7	4	0	4	recovered		chloroquine	oxygen only		2	d3 (ward, sick); d5 (ward, recovery)
37	72	F	41.4	no	diabetes	beta-blockers	n/a	7	0	7	recovered		antibiotics, chloroquine	oxygen only		1	d4 (ward, sick)
38	67	M	25.2	in the past	none	Chloroquine	10	4	0	4	recovered		antibiotics, chloroquine	oxygen only		1	d3 (ward, sick)
39	87	M	29.4	in the past	COPD	Chloroquine, beta-blockers, corticosteroids	15	7	0	7	recovered		antibiotics, chloroquine	oxygen only		1	d7 (ward, recovery)
40	69	F	28.3	no	unknown	unknown	9	5	0	5	recovered		chloroquine	oxygen only		3	d2 (ward, sick); d4 (ward, sick); d6 (ward, recovery)
41	70	M	28.4	in the past	none	none	1	9	0	9	recovered		antibiotics, chloroquine	oxygen only		2	d3 (ward, sick); d9 (ward, recovery)
42	77	M	26.6	no	COPD	Chloroquine	3	9	0	9	died		antibiotics, chloroquine	non-invasive ventilation (CPAP/BiPAP)	only sample a weak before death; on CPAP/BiPAP	1	d3 (ward, sick)
43	83	M	20.8	in the past	COPD, CKD, diabetes	Chloroquine	n/a	14	0	14	died		antibiotics, chloroquine	oxygen only	last sample at least 5 days before death (date unknown; after release from hospital)	4	d5 (ward, sick); d9 (ward, sick); d12 (ward, sick); d14 (ward, sick)
44	57	M	28.4	in the past	none	Chloroquine	11	7	0	7	recovered		antibiotics, chloroquine	oxygen only		2	d2 (ward, sick); d7 (ward, recovery)

## Sheet: TableS3
Table S3. Immune marker measurements by flow cytometry, Luminex and other immunological assays [from Schrijver et al. 2020].
samples in red indicate patients with negative outcome (ICU or death). Four values in red text were ignored (outliers- suspected due to analytical issues).
Due to high missingness (below LOD results), IFN-gamma, IL-10 and IL-12 were not highlighted in the discussed results
units:	x10^9/L	x10^9/L	x10^9/L	x10^9/L	x10^9/L	x10^9/L	x10^9/L	x10^9/L	x10^8/L	x10^8/L		mg/L	ng/mL	pg/mL	pg/mL	pg/mL	pg/mL	pg/mL	pg/mL	pg/mL	pg/mL	pg/mL	pg/mL	pg/mL	pg/mL	pg/mL	pg/mL	pg/mL	pg/mL	pg/mL	pg/mL	pg/mL	pg/mL	pg/mL	pg/mL	pg/mL	IU/mL	not utilised in this study
sample	Leukocytes	Neutrophils	Lymphocytes	Monocytes	B_cells	NK_cells	Non_T	T_Cells	CD4 T cells	CD8 T cells	CD4/CD8	CRP	Ferritin	TNFa	CCL2	CCL3	CCL4	CCL17	CXCL10	FASL	GCSF	Galectin-9	CD206	TCRgd	CD163	GMCSF	IFNG	IL-1beta	IL-1RA	IL-6	IL-7	IL-8	IL-10	IL-12p70	IL-18	IL-6Ra	sIL-2R	CD4_EM	CD4_CM	CD4_N	CD4_Eff	CD8_EM	CD8_CM	CD8_N	CD8_Eff	CD4_EM_DR	CD4_EM_CD56	CD4_EM_CD56_DR	CD4_CM_DR
11d7	10.3	9.44	0.26	0.8858	0.0999	0.0845	0.18334	0.38007	0.21115	0.15553	1.36	100	2562	14.81	718.62	194.82	340.12	363.63	1956.03	25.99	204.46	63146.4	1802	0.00618	1240.9	51.72	49.79	7.09	6296.28	48.62	7.04	8.47	44.68	57.36	1826.4	45265.6	6266	0.0174199	0.0776187	0.10794	0.00817151	0.00950288	0.0347765	0.0661002	0.0451504	0.0069	0.0007	0.0005	0.0068
7d10	11.1	10.37	0.28	0.2353	0.1121	0.0322	0.12987	0.34965	0.28749	0.05439	5.32	350	1898	5.92	361.08	131.49	277.77	877.93	170.46	19.02	192.66	49093.9	1888.2	0.00333	1269.5	7.25	3.51	2.71	8784.15	64.69	8.7	13.79	0	10.69	3021.83	30454.7	751	0.00244366	0.114019	0.171028	2.67919e-05	0.00113131	0.0235237	0.0265369	0.00319813	0.0008	4.11959e-05	5.70701e-05	0.0091
25d3	7.1	6.56	0.29	0.1569	0.0156	0.0107	0.04473	0.26341	0.1562	0.0923	1.69	126	750	4.91	730.08	280.06	340.12	492.75	384	15.96	267.4	38065.8	758	0.01278	1126.9	11.06	8.55	1.15	3533.01	32.88	19.51	11.73	16.78	10.69	707.67	44834.3	1531	0.0113401	0.0963598	0.0453449	0.00315524	0.00472576	0.0356001	0.0412673	0.0107068	0.0016	0.0007	6.28574e-05	0.0132
6d2	10.3	9.66	0.33	0.1875	0.0175	0.0886	0.09785	0.15656	0.11845	0.03296	3.54	1.72	999	7.45	411.25	313.75	340.12	430.63	767.36	19.79	362.36	36213	1432.5	0.00412	1364.3	25.28	29.03	4.2	9841.29	29.55	16.19	10.09	23.14	26.62	1044.75	52219	1418	0.00554346	0.0491212	0.0604213	0.00336398	0.00623933	0.00702048	0.00819056	0.0115096	0.0026	5.81272e-05	3.36418e-05	0.0058
29d4	10.4	9.65	0.38	0.209	0.041	0.008	0.05616	0.23296	0.20696	0.02288	9.1	293	1915	2.92	510.63	227.02	226.49	204.06	217.65	7.01	134.51	28198.2	1775.4	0.00104	1171.2	5.99	3.51	0	1769.05	29.19	11.2	5.24	0	0	776.48	22709	1110	0.00409781	0.134131	0.0686072	0.000124176	6.26246e-05	0.0107513	0.0121287	0.000271172	0.0001197	5.44399e-05	2.38911e-05	0.005
32d3	5.5	4.74	0.4	0.2717	0.04675	0.0594	0.11	0.21725	0.1133	0.08415	1.35	116	1050	3.42	307.83	194.82	277.77	327.69	612.6	15.96	250.53	28210.2	476	0.0055	672.8	16.19	8.55	5.66	5243.39	18.98	4.53	5.24	23.14	26.62	1485.88	22753.9	1169	0.00435072	0.071345	0.0376043	3.93082e-05	0.00455252	0.017722	0.0222745	0.039601	0.0005	0.0004	5.94026e-05	0.0041
16d4	8.9	8.13	0.41	0.7351	0.0463	0.0365	0.09434	0.18957	0.16465	0.02047	7.68	381	2852	6.53	920.33	0	215.87	176.12	395.43	17.67	81.24	15590.5	3954.4	0.00267	2377	12.36	10.89	1.19	6201.78	116.52	8.3	6.37	0	11.18	2970.93	22051	6789.53	0.00365523	0.128723	0.0322714	4.94787e-05	0.000112585	0.00877344	0.00551052	0.00607345	0.0008	0.0001	5.79881e-05	0.0147
16d7	7	5.97	0.43	0.3675	0.07	0.0364	0.1162	0.2723	0.2471	0.0196	12.85	306	91.2785	10.16	790.95	0	190.9	152.48	387.42	21.51	66.9	22443.2	6702.6	0.0042	3452.6	12.36	5.28	2.68	7213.65	48.55	5.22	9.5	0	0	3217.48	25442.5	9445	0.00590569	0.189427	0.0517674	6.15882e-05	0.00052332	0.00574868	0.009408	0.00392	0.0015	5.18058e-05	3.48739e-05	0.0192
20d3	7.3	6.62	0.44	0.128	0.045	0.054	0.12702	0.29565	0.18177	0.02701	6.76	77	1340	8.59	331.12	273.88	504.5	218	2289.27	21.51	86.96	77953.7	570.8	0.08468	1124	39.27	92.49	13.36	10803.3	69.08	11.4	9.94	27.52	52.72	1391.33	37359.6	803	0.00558034	0.127566	0.0483145	0.000309009	0.00254704	0.0138615	0.00937787	0.00122355	8.51629e-05	0.003	5.62472e-05	0.005
34d7	12.1	10.2	0.44	0.5953	0.0811	0.0496	0.11737	0.26499	0.22385	0.02783	8.15	465	2590	13.74	361.61	324.16	320.7	308.95	376.18	20.56	256.17	34422.4	1768.8	0.00968	2032.8	12.33	3.51	14.03	0	209.35	8.7	13.17	0	10.69	7103.56	50384.1	3033	0.00266381	0.110985	0.110201	2.64013e-05	0.00486468	0.011889	0.0102665	0.000809853	0.0008	0.0002	0.0002	0.0213
3d6	10.3	9.32	0.46	0.1936	0.1473	0.0628	0.18746	0.44496	0.32548	0.08549	3.82	189	843	11.62	1492.69	261.5	340.12	397.85	328.99	19.4	189.68	43043.7	4882.4	0.02472	3442.5	13.62	6.03	4.2	0	35.85	5.37	13.38	0	26.62	2775.94	30186.5	1417	0.0177712	0.194019	0.111477	0.00110663	0.0162346	0.0172177	0.0444121	0.00762571	0.0071	0.001	0.0008	0.0275
7d3	4.8	4.01	0.48	0.1426	0.1805	0.1464	0.32784	0.45456	0.3696	0.06864	5.4	156	1911	4.91	207.22	254.99	340.12	327.69	1884.34	19.02	242.02	38991.1	817.5	0.00816	530.2	55.72	16.19	5.66	3342.07	14.68	7.04	8.06	38.98	72.41	632.51	32188.1	317	0.00924	0.184985	0.175153	0.00011088	0.00473616	0.020441	0.0338876	0.00957528	0.0016	0.0006	3.16565e-05	0.0117
29d7	16.6	15.6	0.5	0.3669	0.0531	0.0116	0.06972	0.35524	0.31374	0.03486	9.28	162	1342	4.41	1394.27	227.02	277.77	289.61	205.13	10.69	311.47	25431.6	2011.2	0.00332	1749.4	8.51	6.03	4.2	10302.9	17.54	7.87	14.62	0	0	4467.93	32952.3	980	0.00473747	0.197405	0.111597	1.01143e-05	5.54641e-05	0.0164923	0.0183677	0.000234892	0.0016	4.24894e-05	4.67257e-05	0.0203
9d5	6.4	5.38	0.51	0.256	0.064	0.10496	0.16704	0.26624	0.24768	0.01664	15.52	261	1694	5.92	746.07	194.82	277.77	397.85	597.87	16.72	221.94	31538.8	1748.9	0.000447806	1505.2	23.98	6.03	7.09	5446.99	27.72	5.37	12.55	17.84	0	3856.04	24756.5	1022	0.00272448	0.109326	0.13563	2.91434e-05	0.000885248	0.00637312	0.0090272	0.000354432	0.0004	5.0669e-05	3.57781e-05	0.0161
32d6	7.5	6.36	0.52	0.3878	0.0608	0.0735	0.13425	0.30525	0.20325	0.08325	2.45	52	1059	4.41	703.03	176.39	320.7	606.7	45.9	14.44	186.7	47451.5	480.3	0.0075	1258.9	0	3.51	8.51	20218	9.02	16.19	26.74	0	0	7392.19	38182	1775	0.00499995	0.119247	0.0787594	0.0002439	0.0042624	0.0172994	0.0293373	0.032351	0.001	0.0003	0.0002	0.0155
20d6	5.5	4.66	0.53	0.2277	0.0605	0.0352	0.09845	0.30745	0.23375	0.0308	7.78	46	1191	6.53	173.37	234.5	418.41	152.48	209.91	12.37	112.61	34864.7	627.1	0.0385	1569.3	7.91	307.11	8.18	9693.4	21.78	4.45	14.38	9.81	11.18	2690.83	37093.8	1121	0.00640475	0.153527	0.0738183	6.64885e-05	0.00200508	0.0149442	0.0127574	0.0010934	0.0007	0.0027	0.0001	0.0132
23d3	6.1	5.33	0.53	0.15616	0.01708	0.16287	0.14579	0.21106	0.07015	0.13054	0.54	82	326	7.04	335.45	337.53	278.65	218	1530.18	34.77	129.63	31175.2	1045	0.00549	1149.6	39.27	27.74	8.18	3936.9	41.71	4.45	5.93	30.74	79.23	506.29	31000.3	627	0.00629245	0.0393682	0.0242579	0.000231495	0.0267868	0.0139156	0.0133281	0.0765095	0.001	0.0001	4.23106e-05	0.0031
11d4	9.4	8.62	0.53	0.435	0.045	0.067	0.12878	0.24628	0.13066	0.10904	1.21	130	1981	11.62	747.27	0	300.02	327.69	1007.56	21.33	227.71	41030.3	2278.6	0.00282	2224.3	27.9	16.19	4.2	3317.96	58.53	5.37	19.19	24.02	26.62	2375.77	43828.9	11536	0.0117463	0.0582744	0.0546943	0.00594503	0.00461239	0.0203796	0.0503983	0.0336497	0.002	0.001	0.001	0.001
7d6	7.8	6.52	0.54	0.22074	0.06474	0.08346	0.14664	0.27222	0.21762	0.04368	4.91	333	3802	5.41	268.51	227.02	340.12	327.69	1032.48	25.99	247.7	59501.3	1188.8	0.00624	749.7	33.15	13.63	4.2	4308.03	42.2	9.54	19.19	24.9	42.12	1482.78	37359.4	476	0.00663741	0.103957	0.107026	3.63334e-05	0.00177341	0.0154234	0.0210232	0.00546	0.0009	0.0001	6.22864e-05	0.0061
15d3	5.1	4.26	0.56	0.556	0.136	0.121	0.08007	0.44523	0.34476	0.08517	4.04	118	4083	6.94	318.41	291.74	320.7	289.61	442.75	19.79	227.71	27828.8	1449.3	0.01071	1372	14.9	11.09	2.71	3747.09	55.09	6.2	10.5	20.35	10.69	2708.28	60825.6	1923	0.00620568	0.130112	0.208097	0.00034476	0.00644737	0.0144533	0.0151688	0.0491005	0.002	0.001	5.65381e-05	0.016
22d6	7.2	5.82	0.57	0.51192	0.10872	0.09216	0.20592	0.28872	0.19656	0.07848	2.49	118	1558	3.91	510.2	131.49	277.77	363.63	79	31.5	261.8	15069.3	1099.1	0.00576	3339	0	3.51	23.37	8477.68	8.31	8.7	17.52	0	0	3592.56	37253	653	0.0178673	0.108265	0.0683243	0.00210319	0.00732218	0.0353709	0.0129727	0.0228141	0.0034	0.0028	0.0008	0.0173
6d4	6.3	5.31	0.58	0.34524	0.03465	0.07434	0.1134	0.29547	0.24507	0.0441	5.63	44	939	6.43	418.73	302.95	277.77	363.63	251.66	26.77	227.71	29415.5	997.6	0.00441	1320.4	9.78	6.03	4.2	7397.57	18.62	7.87	15.44	0	10.69	2579.03	60347.9	1261	0.0107831	0.0941069	0.136504	0.00367605	0.00675171	0.0102003	0.0163743	0.0107736	0.0047	0.0003	0.0001	0.0103
41d3	6.8	5.72	0.58	0.4468	0.1163	0.0469	0.102	0.17068	0.11764	0.0442	2.71	163	251	4.91	187.69	302.95	300.02	492.75	743.45	35.46	349.11	14451.9	1202.5	0.00748	1846.9	25.28	34.2	7.09	9390.79	17.54	10.37	10.5	24.24	10.69	1374.22	28196.4	2514	0.00850537	0.0336097	0.0732191	0.00230574	0.00823888	0.00246194	0.00738582	0.0261134	0.0031	0.0008	0.0003	0.0039
5d3	5.2	3.82	0.63	0.468	0.001	0.1373	0.10972	0.4498	0.32032	0.11804	2.71	51	1069	5.51	150.46	234.5	259.24	176.12	799.32	46.7	115.45	52448.4	1473.9	0.0078	1258.6	22.79	8.08	5.49	4264.35	18	5.22	4.58	16.33	39.2	842.22	30698.1	1195	0.0257217	0.226146	0.0680039	0.000448448	0.0129372	0.0437456	0.0249655	0.0363917	0.0053	0.0011	0.0002	0.0255
2d4	5.5	4.06	0.63	0.4697	0.0462	0.1441	0.18095	0.28545	0.1727	0.09735	1.78	69	1890	4.91	239	227.02	277.77	462.21	762.65	23.65	295.08	39555.4	682	0.0044	860.2	25.28	11.09	1.15	2291.79	13.25	6.2	4.45	25.32	42.12	494.41	34405.3	615	0.0140923	0.14246	0.0161475	2.33846e-05	0.00619146	0.0682813	0.0180584	0.00481882	0.0028	0.001	0.0003	0.0119
2d7	7.3	5.53	0.63	0.726	0.066	0.123	0.16644	0.17739	0.10731	0.06424	1.68	90	2496	3.91	200.33	176.39	253.5	327.69	612.85	15.96	204.46	38526.1	705	0.00073	780.3	21.37	3.51	1.15	2348.39	20.79	2.86	2.48	27	57.36	525.84	33292.1	941	0.00592351	0.0893678	0.011847	0.000171696	0.00437474	0.0425333	0.0140043	0.00332763	9.63375e-05	4.0249e-05	6.24375e-05	0.006
3d9	12.3	10.16	0.63	0.43173	0.14514	0.08487	0.23493	0.61623	0.44034	0.12915	3.42	102	844	10.05	1070.36	302.95	320.7	579.26	158.66	22.88	189.68	46348.8	5142.5	0.03444	3114.6	9.78	6.03	2.71	0	29.19	5.37	33.52	0	26.62	2193.88	32750.3	3661	0.0253195	0.238532	0.175035	0.00145312	0.00905342	0.0342377	0.064123	0.0217359	0.0129	0.0005	0.0022	0.0536
4d3	5.1	4.24	0.66	0.16167	0.05763	0.06885	0.11526	0.34527	0.26724	0.07242	3.69	137	716	8.07	186.07	285.63	296.94	125.97	212.55	18.44	171.97	27349.5	740.6	0.00102	1204.2	6.44	2.49	1.19	8871.55	241.82	3.69	5.03	9.81	25.42	738.79	37783.8	522	0.00582583	0.148131	0.113123	0.000160344	0.0102836	0.0289463	0.0223778	0.0108123	0.0011	0.0001	5.83793e-05	0.0115
25d6	4.6	3.4	0.67	0.212	0.014	0.063	0.0851	0.37168	0.17618	0.15594	1.13	30	1032	2.92	478.33	227.02	253.5	551.18	62.43	13.69	216.14	32303.9	850.5	0.03266	1671.9	1.06	1.03	0	1945.14	13.43	17.02	12.35	3.75	0	870.18	53195.4	1669	0.0169661	0.108474	0.0455954	0.00514446	0.0138787	0.0536434	0.0632337	0.0251843	0.006	0.001	5.72576e-05	0.033
11d10	12.3	11.2	0.68	0.77121	0.12669	0.05535	0.17466	0.55965	0.35793	0.18327	1.95	39	1824	5.92	538.85	0	226.49	289.61	166.26	14.44	180.72	26593	1392.2	0.00369	1891.4	5.99	3.51	4.2	3149.81	14.68	2.86	42.93	0	0	1937.66	39983.6	6502	0.0163932	0.169444	0.168513	0.0035793	0.00718418	0.0503076	0.0923131	0.0334651	0.0064	0.0007	0.0007	0.0282
36d3	7.4	5.63	0.69	0.6875	0.0333	0.1228	0.14948	0.40774	0.28564	0.09546	3.02	48	628	7.71	63.51	313.75	277.77	1739.61	236.87	30.71	357.07	28595.6	1378.8	0.02368	1376.6	7.25	18.75	4.2	8116.91	9.02	21.17	15.86	16.78	10.69	513.27	39886.4	899	0.0749805	0.0916333	0.112456	0.00656972	0.0230154	0.0160946	0.0131353	0.0432147	0.0201	0.0026	0.0001	0.0215
7d12	12.7	11.49	0.7	0.3277	0.0902	0.0508	0.13716	0.27178	0.22479	0.04191	5.25	577	2306	6.43	353.06	176.39	253.5	1688.53	85.88	25.99	201.52	49944.6	240.37	0.00254	1332	4.74	3.51	2.71	0	26.25	9.54	36.51	0	10.69	6206.37	35917.8	1555	0.00150609	0.0811941	0.14209	3.59035e-05	0.000243078	0.0154396	0.0235325	0.00269481	0.0002	2.26195e-05	5.88431e-05	0.0137
16d12	10.9	9.58	0.72	0.0828	0.0447	0.0534	0.11445	0.17985	0.14497	0.02725	5.42	166	4807	10.16	362.01	0	190.9	197.8	45.5	13.12	84.1	50423.9	4573.7	0.00436	6444.4	0	2.49	0	6182.6	57.51	9.84	3.68	0	0	2077.52	30138.4	10110	0.00259496	0.115048	0.0273268	4.18115e-05	0.0002943	0.00849655	0.0108401	0.0076191	0.0009	4.40588e-05	3.92867e-05	0.0219
34d3	8.5	7.35	0.73	0.327	0.186	0.084	0.221	0.32555	0.2737	0.0289	9.37	222	1580	5.92	731.98	313.75	340.12	1671.37	984.08	17.48	278.53	43350.7	1053.9	0.01615	1459.9	34.47	18.75	7.09	5211.58	112.1	6.2	8.87	28.03	260.59	1333.88	38034.8	7427	0.00331177	0.105374	0.164904	0.00010948	0.0020808	0.00974219	0.0152158	0.00186116	0.000127018	3.75024e-05	6.45535e-05	0.005
38d3	6.3	5.05	0.75	0.2747	0.1065	0.0725	0.16569	0.35343	0.25641	0.07371	3.46	208	1248	4	284.72	0	215.87	237.07	167.7	19.2	115.45	20063.5	659.4	0.01953	952.6	4.96	0	1.19	1743.17	12.79	13.73	6.37	1.9	25.42	320.52	29273	525	0.0108461	0.151846	0.0937179	2.39737e-05	0.00527026	0.0295356	0.0282383	0.0106658	0.0023	0.0008	0.0001	0.0122
8d2	9.6	8.33	0.75	0.4512	0.0624	0.2698	0.31104	0.36	0.22176	0.12	1.84	217	597	6.94	536.81	241.43	253.5	659.84	252.66	39.46	221.94	44738.8	765.5	0.00864	1202.2	7.25	3.51	5.66	8573.74	21.15	9.54	8.06	0	0	820.22	23175.3	1856	0.0148357	0.120039	0.0776604	0.00922522	0.001056	0.036528	0.0483	0.034116	0.0017	0.0008	5.54059e-05	0.0135
22d3	6.3	5.13	0.77	0.2936	0.2085	0.1121	0.3087	0.4158	0.32067	0.07875	4.08	148	1035	4.41	569.58	241.43	300.02	289.61	489.37	41.06	278.53	19097.8	1025.8	0.00567	2348.3	14.9	13.63	8.51	4944.48	9.02	4.53	8.06	10.97	26.62	1776.93	35995.9	615	0.0256215	0.181467	0.110535	0.00304637	0.008253	0.0215224	0.0181204	0.0308542	0.0013	0.0046	0.0006	0.0108
31d4	6.1	4.91	0.78	0.3007	0.072	0.1732	0.21045	0.31598	0.18239	0.1159	1.58	160	1627	4.41	495.72	194.82	253.5	397.85	366.09	26.77	221.94	43625.1	965.8	0.01525	1192.3	12.33	3.51	2.71	4075.59	33.99	7.04	18.35	0	26.62	1436.27	30269.3	1032	0.0343805	0.0625962	0.0528384	0.0325749	0.0313857	0.00905179	0.0114741	0.0635364	0.0049	0.0056	0.0013	0.0079
42d3	9	7.71	0.78	0.177	0.012	0.151	0.2061	0.3591	0.2142	0.1278	1.66	317	850	5	190.97	185.33	296.94	336.29	1535.09	11.25	95.53	21053.1	723.3	0.0144	387.2	36.27	5.28	5.49	7351.14	79.14	11.4	8.61	25.25	25.42	475.32	37811.4	529	0.140622	0.0584123	0.0136445	0.00152082	0.0596698	0.0207931	0.00820476	0.0391324	0.012	0.042	0.01	0.004
3d3	16.4	15.32	0.78	0.133	0.072	0.035	0.17384	0.4428	0.31488	0.08692	3.58	322	1039	12.15	2240.16	291.74	375.99	430.63	1240.26	18.25	267.4	36139.9	5480.5	0.03444	2780.3	41.08	21.31	5.66	7706.98	129.13	8.7	7.05	27	57.36	1603.61	29562.3	6980	0.0159329	0.170161	0.126519	0.00226714	0.00520651	0.0162193	0.0441814	0.0213128	0.002	3.64768e-05	5.68268e-05	0.008
21d4	10.2	8.27	0.79	0.58854	0.04896	0.05712	0.09282	0.51918	0.37536	0.12852	2.91	89	936	2.92	170.18	254.99	253.5	579.26	54.86	12.18	111.95	26707.8	930.1	0.00816	613.6	2.27	0	11.29	9793.71	17.9	12.86	13.79	0	0	5029.92	26159.4	6847	0.0125746	0.0946283	0.266393	0.00176419	0.019188	0.0174402	0.0756083	0.0162835	0.0021	0.0009	0.0002	0.014
1d7	11	9.81	0.79	0.2453	0.055	0.0121	0.0649	0.7524	0.5918	0.1463	4.05	84	1930	114.76	38105.9	273.88	4867.92	393.62	245.26	35.56	143.77	32694.4	2227.2	0.0044	4357	13.85	13.69	20.86	0	40.92	11.4	123.73	17	79.23	2041.06	44949.5	2113	0.00485276	0.106879	0.476458	0.00360998	0.00308693	0.0141472	0.11467	0.0143959	0.0023	0.0005	4.73964e-05	0.0126
10d2	13.1	11.87	0.82	0.3576	0.0996	0.1362	0.22139	0.53972	0.36418	0.09694	3.8	223	392	6.53	305.37	185.33	259.24	152.48	321.7	16.91	84.1	38478.7	1025.6	0.07074	2056.2	7.91	0	13.36	10035.4	36.15	4.45	8.61	0.49	25.42	2923.77	30339.9	2466	0.0105612	0.202921	0.145199	0.00549912	0.0130578	0.0417327	0.0241768	0.0179727	0.0016	3.99385e-05	0.0002	0.0083
8d5	9	7.45	0.84	0.0246941	0.000847809	0.00673496	0.0356194	0.10403	0.0592152	0.0141942	0.393051	237	708	6.43	580.98	227.02	226.49	430.63	167.58	23.65	308.75	31669.7	1636	0.000475646	1503.6	5.99	1.03	1.15	4072.84	6.22	5.37	5.24	0	10.69	456.67	21607.7	2483	0.000381116	0.00969317	0.00934244	3.412e-05	8.50689e-05	0.00125205	0.00196146	0.000262734	0.000123484	4.50484e-05	4.79123e-05	0.000601325
33d11	9.5	7.49	0.86	0.9263	0.1919	0.1891	0.3439	0.88255	0.60895	0.24035	2.52	30	606	6.02	264.88	165.1	190.9	336.29	25.23	32.41	106.92	30154.6	882.9	0.0228	1055.6	0.56	0	6.84	9197.66	3.87	5.98	2.33	2.32	11.18	1765.27	43977.6	6139	0.0105348	0.3225	0.275611	0.000304475	0.00987838	0.121209	0.0975821	0.011681	0.0033	0.0006	0.0002	0.065
40d4	5.9	4.65	0.87	0.17936	0.06372	0.12685	0.15281	0.41064	0.35223	0.05074	7.01	79	1022	4.41	992.68	267.83	320.7	808.39	438.31	41.87	286.83	31512.7	787.9	0.00472	964.6	14.9	11.09	4.2	4635.4	22.6	7.87	13.38	9.86	42.12	945.05	32781.3	6742	0.0136665	0.1808	0.156601	0.00116236	0.00359239	0.022356	0.0128575	0.011934	0.0015	0.0003	4.8921e-05	0.0164
21d11	6.3	4.12	0.89	0.7182	0.0586	0.0309	0.08442	0.61803	0.48384	0.12096	4.02	19	814	5.41	224.3	313.75	253.5	4913.75	117.9	23.65	162.53	21924.7	780.5	0.00378	855.4	4.74	1.03	11.29	13248.4	3.46	9.54	10.5	0	0	3764.16	34277	3680	0.018144	0.143797	0.32156	0.000338688	0.0107533	0.0220389	0.0783337	0.00983405	0.0045	0.0011	0.0004	0.036
14d10	7.4	5.6	0.91	0.498	0.085	0.14	0.15836	0.51134	0.23384	0.24938	0.94	64	682	2.92	224.3	176.39	226.49	1549.18	79.55	13.69	210.32	37610.3	865.1	0.01258	1151.7	2.27	0	0	1054.68	11.48	10.37	3.26	0	0	494.41	25848.1	1733	0.00911976	0.159245	0.0654752	3.68687e-05	0.0127683	0.114889	0.0603998	0.0613225	0.002	4.72171e-05	7.1062e-05	0.022
11d12	18.4	16.5	0.92	0.8538	0.1638	0.1306	0.26312	0.75808	0.43608	0.29992	1.46	9	1379	9.52	726.44	0	277.77	397.85	76.76	33.87	233.45	26250.8	1335	0.0092	1792	3.5	3.51	8.51	7484.18	10.6	3.7	251.66	0	10.69	4076.46	48321.6	5697	0.027255	0.169112	0.230119	0.00959376	0.0167955	0.0655925	0.135804	0.0817282	0.0083	0.0019	0.0002	0.0217
44d2	7.1	5.09	0.95	0.453	0.0653	0.1924	0.2272	0.22649	0.17679	0.04402	4.09	129	2337	4.41	345.45	194.82	226.49	462.21	292.31	25.99	346.44	31200.5	599.7	0.00213	1087.5	8.51	6.03	2.71	5998.59	32.14	12.86	4.45	0	0	720.19	40057.6	861	0.00654123	0.114754	0.0551585	0.000335901	0.00116653	0.0206762	0.0136726	0.00850466	0.0006	4.45637e-05	4.6336e-05	0.0059
31d2	6.5	5.14	0.95	0.751	0.042	0.2	0.29445	0.4303	0.25155	0.15405	1.63	123	1622	5.41	333.81	227.02	300.02	363.63	656.54	26.77	221.94	49228.3	897.7	0.02275	1124.1	18.78	11.09	4.2	2191.8	36.59	9.54	8.87	0	26.62	670.1	28675.6	921	0.0521966	0.0989849	0.059718	0.0406505	0.0383276	0.0173306	0.0171458	0.081246	0.003	0.009	6.6195e-05	0.013
39d7	11.6	9.33	0.95	1.1542	0.0998	0.08	0.18908	0.56724	0.49416	0.06148	7.91	17	120.759	4.5	128.91	141.44	190.9	611.6	38.8	19.2	75.51	30245.7	516.7	0.00348	857.2	2.02	0	5.49	3370.73	5.25	10.62	14.38	3.94	25.42	1023.35	46197.9	674	0.0163073	0.266945	0.210907	2.34923e-05	0.00373798	0.0412961	0.0142019	0.00224402	0.012	4.91872e-05	3.06027e-05	0.1129
43d14	15.7	12.77	0.96	0.9404	0.0534	0.0801	0.12717	0.60445	0.23236	0.3454	0.67	127	718	2.44	556.65	254.99	226.49	492.75	20.35	33.87	242.02	13370.8	1402.3	0.02041	995.3	0	0	7.09	9105.6	24.6	2.03	118.37	0	42.12	15899.9	31564.9	1737	0.0790256	0.0864612	0.0422198	0.0246534	0.177777	0.0741919	0.0266303	0.0668004	0.0371	0.0025	0.0028	0.0151
34d22	18.4	14.46	0.97	0.0368	0.1141	0.0313	0.11776	0.24104	0.18584	0.04784	3.85	365	2515	10.57	753.93	291.74	320.7	1806.81	593.68	16.72	118.47	47155.1	4284.7	0.00552	3104.8	20.72	6.03	4.2	10372.7	397.46	13.7	10.5	17.32	42.12	1993.26	35868.7	7591	0.00065044	0.075228	0.109739	7.99913e-06	0.0036167	0.0172224	0.0231737	0.0038272	0.0003	0.0002	0.0001	0.0083
43d9	8.8	6.89	0.98	0.5412	0.0431	0.1214	0.16456	0.80432	0.30272	0.46816	0.64	77	780	1.96	269.16	194.82	253.5	430.63	45.66	23.65	210.32	17344.6	1287.6	0.02816	1361.3	0	0	4.2	3503.34	24.06	1.19	2.87	0	26.62	3414.72	24485.8	1741	0.114035	0.108162	0.046407	0.0341165	0.288012	0.0728457	0.0219567	0.0853456	0.0544	0.0041	0.006	0.0219
13d8	7.5	4.61	0.99	1.118	0.089	0.101	0.19275	0.57075	0.33	0.231	1.43	263	807	3.66	69.51	227.02	226.49	492.75	134.54	15.96	306.02	29181.2	821.2	0.0045	1812.6	3.5	3.51	0	1068.97	12.9	9.54	2.87	0	0	557.24	28664.4	992	0.001914	0.037356	0.279873	0.010857	0.000231	0.0021714	0.0886347	0.139963	0.001	5.5587e-05	5.72169e-05	0.013
44d7	6.4	3.95	1	0.915	0.095	0.16	0.23424	0.56832	0.46208	0.09536	4.81	20	1535	2.92	119.13	101.3	157.75	760.43	27.5	15.2	327.69	23543.1	488.8	0.0032	1000.5	0	1.03	0	1270.98	7.62	6.2	2.09	0	0	203.78	44382.3	900	0.0144169	0.356541	0.0911222	3.86061e-05	0.00411955	0.0622033	0.0231534	0.00588371	0.001	4.82428e-05	4.38694e-05	0.028
43d5	5	3.37	1.02	0.709	0.039	0.236	0.191	0.5715	0.207	0.329	0.63	48	891	2.44	213.55	227.02	195.47	327.69	217.59	25.99	210.32	28741.1	958.6	0.0315	1243.8	4.74	0	0	1241.92	10.78	3.7	4.05	0	0	738.96	23809.7	6477	0.0943713	0.0560142	0.0315675	0.025047	0.204605	0.0488236	0.0164171	0.0591542	0.037	0.005	0.003	0.009
40d6	5.9	4.48	1.03	0.3516	0.0844	0.1227	0.177	0.56168	0.47908	0.06844	7	78	1093	4.91	1140.77	267.83	300.02	1790.1	116.93	37.06	210.32	38081.1	795.4	0.0059	1216.4	3.5	3.51	1.15	6259.54	7.27	11.2	51.11	0	0	1026.07	37687.3	881	0.0197381	0.24893	0.209837	0.000574896	0.00479764	0.0306201	0.0219556	0.0110667	0.0014	4.8721e-05	3.98098e-05	0.0237
26d4	4	2.33	1.04	0.2904	0.0448	0.1012	0.1364	0.4632	0.3428	0.1152	2.98	88	2193	5.51	225.85	234.5	215.87	272.57	138.2	10.87	79.81	20644.7	350.8	0.0032	825	3.49	0	1.19	1595.47	15.38	14.51	5.48	0	11.18	661.26	30599.3	1649	0.00555336	0.106679	0.230567	4.7863e-05	0.00686592	0.0135014	0.0314496	0.063383	0.0014	3.07111e-05	0.0001	0.0172
12d3	6.4	5.06	1.05	0.33856	0.10944	0.31616	0.39936	0.37568	0.24128	0.1184	2.02	58	891	3	402.35	203.27	215.87	176.12	281.89	23.05	143.77	79009.7	379.8	0.00896	586.1	6.44	2.49	6.84	2679.99	8.08	6.75	10.39	2.74	11.18	578.59	42032.8	489	0.0332001	0.12064	0.080684	0.00675584	0.0181034	0.0183283	0.0289725	0.0529958	0.0128	0.0019	0.0013	0.0124
36d5	7.8	5.4	1.05	0.975	0.06	0.189	0.2262	0.54912	0.36504	0.1404	2.59	25	609	7.45	85.38	302.95	253.5	1531.41	118.42	37.86	391.23	30329.4	1161.3	0.0351	1663.1	2.27	3.51	4.2	7258.95	5.88	13.7	8.47	7.31	0	757.72	46803.2	914	0.112651	0.114623	0.120974	0.0167918	0.0368831	0.0294138	0.0159214	0.0581818	0.028	0.002	6.75632e-05	0.023
34d14	15.2	12.12	1.06	0.953	0.3298	0.1307	0.43472	0.98344	0.74176	0.20824	3.59	184	1496	9	97.69	280.06	253.5	430.63	41.91	12.93	174.69	38742.4	2784.6	0.01976	2763.2	2.27	1.03	15.38	0	37.71	5.37	13.38	0	10.69	8145.1	45471.6	2267	0.0109039	0.384528	0.346328	2.61227e-05	0.0180752	0.104245	0.075841	0.0100788	0.0015	0.0027	6.69578e-05	0.038
21d7	8.5	6.27	1.1	0.4743	0.0969	0.0349	0.11645	0.6987	0.5457	0.1394	3.93	40	928	4.16	317.25	254.99	253.5	2773.66	24.01	12.93	177.71	40883.9	810.2	0.0034	729.2	2.27	1.03	14.03	12305.2	5.88	22	99.04	0	0	5755.66	32812.3	7153	0.0178444	0.160872	0.365401	0.00158253	0.0126296	0.0222761	0.0937047	0.0107896	0.0024	0.0006	3.22452e-05	0.0287
9d9	10.9	8.46	1.1	0.484	0.1341	0.2038	0.29975	0.7085	0.62784	0.07303	8.52	269	3406	5.41	654.59	227.02	300.02	2788.03	392.51	18.25	359.72	42654.4	1689.1	0.00327	1563.3	16.19	8.55	14.03	0	48.62	7.87	37.79	8.22	10.69	8472.78	37156.1	1017	0.0082247	0.268967	0.350335	0.00031392	0.00140218	0.0359527	0.0339882	0.00168699	0.0031	5.06239e-05	4.64411e-05	0.0429
21d2	8.9	7	1.11	0.324	0.0935	0.0979	0.15664	0.55981	0.3827	0.15664	2.44	64	1029	2.44	61.41	176.39	195.47	248.75	78.86	12.18	159.46	26387.3	712.7	0.01068	688.2	2.27	0	0	1319.55	12.54	6.2	2.87	0	0	745.21	28223	646	0.0157672	0.0888247	0.276156	0.00195177	0.0255636	0.0177316	0.0853061	0.0280386	0.0017	0.0018	0.0002	0.0076
24d2	8.6	6.54	1.17	0.5547	0.2847	0.4567	0.68714	1.39836	1.14724	0.21328	5.37	10	390	3	117.61	141.44	190.9	125.97	151.93	30.06	81.24	13332.4	324.6	0.01634	1187.7	3.49	0	0	616.55	4.91	2.17	2.78	4.71	11.18	392.74	43093.9	393	0.0285663	0.611594	0.50708	5.09737e-05	0.0136499	0.145414	0.0490331	0.00496942	0.0052	0.0012	6.67145e-05	0.0276
4d7	4.6	2.92	1.19	0.2829	0.1017	0.0851	0.18124	0.73094	0.60444	0.11868	5.09	39	2069	4	168.98	296.85	259.24	176.12	55.45	15.39	146.6	34178.2	1627.2	0.00138	2573.8	2.02	0	2.68	15410.9	38.92	6.75	13.05	1.9	11.18	1419.87	53861.5	666.875	0.00749506	0.30355	0.293395	4.12048e-05	0.011417	0.0556609	0.0396985	0.0119036	0.0012	4.01884e-05	0.0001	0.0216
40d2	6.7	5.1	1.2	0.2405	0.1146	0.2137	0.30619	0.6633	0.5628	0.08643	6.57	58	930	4.41	434.13	324.16	300.02	492.75	488.83	30.71	289.59	31893.2	712.7	0.00938	840.9	18.78	18.75	1.15	3768.86	19.34	5.37	7.66	17.58	42.12	638.78	31107.9	832	0.0278586	0.343927	0.190564	0.00045024	0.00651682	0.0423766	0.0201555	0.0173811	0.0017	0.0004	6.59951e-05	0.0246
30d4	9.9	8.29	1.2	0.2218	0.1643	0.2772	0.40194	0.73953	0.54549	0.17424	3.13	330	843	4.5	143.55	234.5	259.24	255.2	754.13	44.3	108.34	22231.9	703	0.01683	1184.9	21.3	5.28	24.52	9840.7	21.78	6.75	6.37	22.63	39.2	2819.03	30458.8	768	0.0134191	0.162447	0.369024	0.000381843	0.00284011	0.0188876	0.135454	0.0170581	0.0038	3.40448e-05	5.42528e-05	0.0185
12d10	7.1	5.02	1.21	0.6042	0.1697	0.1903	0.32731	0.68728	0.51049	0.1562	3.27	49	857	3.5	289.53	185.33	215.87	336.29	29.36	6.44	115.45	32574.4	668.2	0.01065	707.7	0	0	9.49	6842	3.36	5.98	9.05	0	0	2155.68	39905.6	650	0.0314972	0.280821	0.191638	0.00653427	0.0135738	0.045423	0.0511086	0.0460946	0.0164	0.0018	0.0015	0.0614
9d3	9.7	8.27	1.21	0.3366	0.228	0.1242	0.33756	0.60625	0.56357	0.03686	15.99	425	1309	5.92	985.66	241.43	300.02	327.69	1480.92	15.2	210.32	26273.5	2174.6	0.00194	1479.2	46.39	11.09	4.2	2832.47	281.39	5.37	7.25	32.51	10.69	845.2	18929.2	1532	0.00439585	0.21241	0.346765	4.63633e-05	0.00057133	0.0148951	0.0208222	0.00057133	0.0009	2.78526e-05	0.0001	0.0202
3d13	8.3	6.56	1.22	0.2523	0.1635	0.0706	0.21995	0.78601	0.57934	0.1577	3.67	135	1151	19.11	1383.49	313.75	358.5	1386.01	271.83	33.08	192.66	69847.5	4121.1	0.03486	3990.7	9.78	8.55	8.51	0	29.19	7.04	13.38	0	10.69	2898.92	39913.2	5862	0.0188285	0.258212	0.300562	0.00173802	0.00460484	0.0300892	0.0971432	0.0258628	0.0067	0.001	0.0015	0.0435
35d4	6	3.72	1.23	0.5988	0.0624	0.2178	0.2412	0.636	0.3558	0.264	1.35	29	541	5.51	75.09	0	215.87	305.42	79.08	28.49	75.51	20632.4	609.5	0.003	1917.8	0.56	0	0	2623.79	6.66	15.29	6.82	1.9	0	279.27	32188.2	723	0.0112433	0.26596	0.0785962	2.17253e-05	0.0161832	0.189605	0.049896	0.008316	0.0029	0.0002	4.59241e-05	0.0292
17d3	6.1	4.6	1.24	0.1751	0.0732	0.1964	0.24461	0.98332	0.54717	0.42395	1.29	148	2412	5	1627.32	211.58	278.65	218	821.34	20.74	82.67	28721.7	1863.4	0.00976	1477.6	18.32	8.08	8.18	7302.87	91.45	5.22	13.5	14.64	39.2	3044.33	42938.3	1116	0.338315	0.0843189	0.086617	0.0372076	0.0738945	0.0395121	0.0340008	0.276373	0.1084	0.0078	0.0032	0.0126
28d9	6.2	4.21	1.25	0.4073	0.3088	0.0645	0.36146	0.67394	0.51708	0.14446	3.59	69	1072	8.49	485.99	219.44	277.77	327.69	113.2	46.71	180.72	30026.5	1106.1	0.00372	2050.5	3.5	1.03	9.91	14021.1	4.49	6.2	67.6	0	10.69	3813.17	30838.6	828	0.00398152	0.182219	0.330879	1.25492e-05	0.00369818	0.0302499	0.10326	0.00725189	0.0011	2.23665e-05	5.16832e-05	0.0288
41d9	9.4	7.13	1.29	0.572	0.23	0.102	0.33746	0.73508	0.45684	0.2491	1.83	25	223	2.92	196.6	280.06	226.49	831.87	98.46	28.34	289.59	9823.23	1192.2	0.0235	2219.7	3.5	3.51	1.15	1932.51	26.25	10.37	7.66	0	0	757.72	39458.3	2196	0.0463236	0.236506	0.164737	0.00927385	0.0594353	0.0635703	0.0265042	0.0995902	0.01	0.002	0.001	0.017
31d0	9.5	7.14	1.3	0.4237	0.0703	0.3002	0.34865	0.7467	0.456	0.21755	2.09	28	84.0236	4.41	138.93	155.66	157.75	922.89	44.88	29.92	210.32	20536.4	937.2	0.0703	1401.4	0	0	2.71	2173.9	10.42	2.86	10.5	0	0	2579.03	29895	837	0.0717744	0.227179	0.11017	0.0468768	0.0550837	0.0563019	0.0306745	0.0754898	0.0254	0.0086	0.002	0.0618
4d10	8.4	6.19	1.31	0.5485	0.1445	0.2327	0.3234	0.95172	0.76356	0.17304	4.4	12	1315	1.55	126.71	234.5	215.87	197.8	17.43	16.91	129.63	27512.8	1457.5	0.0042	2007.2	0	0	1.19	13963.8	35.16	9.07	15.93	2.11	11.18	2108.78	49521.7	537.188	0.0128278	0.332607	0.417591	0.000534492	0.0168541	0.0759646	0.0555458	0.0246755	0.0061	6.46681e-05	3.70888e-05	0.0389
43d12	11.2	8.39	1.31	0.86128	0.0672	0.14896	0.17248	1.02928	0.39648	0.59696	0.67	150	965	1.96	166.41	194.82	226.49	363.63	25.94	22.1	236.31	14692.4	1284.2	0.02576	1121.4	0	0	25.98	5887.54	19.34	1.19	5.64	0	10.69	7629.07	28342.7	1691	0.121283	0.153517	0.0730713	0.0486084	0.308927	0.142972	0.0512192	0.0938421	0.058	0.0069	0.0065	0.0287
30d7	7.8	5.61	1.32	0.4586	0.1607	0.2839	0.50388	1.06548	0.78858	0.24882	3.16	214	844	4	83.09	185.33	238.45	272.57	106.75	34.77	95.53	20817	588.7	0.02106	1356.7	2.02	0	15.89	6083.89	15.75	9.84	13.05	6.58	39.2	3775.24	36385.9	700.625	0.0140367	0.217806	0.556343	0.00039429	0.00495152	0.0354817	0.184052	0.0243346	0.0041	3.67437e-05	0.0002	0.0308
27d3	5	3.09	1.33	0.361	0.0835	0.102	0.176	0.903	0.4465	0.436	1.02	99	507	4.41	311.68	0	240.4	289.61	167.28	26.77	221.94	17646.9	501.5	0.0025	691.9	5.99	1.03	4.2	1155.13	7.27	5.37	9.28	0	10.69	713.93	38100.4	526	0.0268347	0.300003	0.119037	0.0006251	0.0285144	0.103288	0.144534	0.159663	0.002	0.0005	0.0002	0.0133
28d3	6.3	4.62	1.33	0.22176	0.21357	0.13671	0.32508	0.78309	0.5607	0.20349	2.76	164	1787	5.41	349.27	227.02	300.02	289.61	474.66	51.58	156.38	34198.6	627.4	0.00882	1510.7	16.19	13.63	5.66	6034.76	14.68	4.53	13.38	22.69	26.62	2517.46	28507.6	2830	0.00459774	0.244914	0.310964	0.00022428	0.00575877	0.0541487	0.129928	0.0136542	0.0005	4.47312e-05	4.87955e-05	0.0209
6d0	10.9	8.7	1.33	0.5188	0.0556	0.3564	0.36188	0.59841	0.40003	0.17658	2.26	107	87.8412	8.49	173.88	291.74	330.55	784.58	45.24	34.67	153.29	27463	1032.8	0.01635	1239.4	1.06	0	7.09	0	8.67	11.2	76.79	0	0	7559.23	62650.6	1092	0.0255619	0.161412	0.203375	0.00968073	0.0209071	0.0750112	0.0471645	0.0334972	0.0126	0.0009	0.0009	0.0324
15d6	6.9	5.06	1.37	0.2125	0.0718	0.06	0.1242	0.90528	0.70518	0.16836	4.17	25	2768	4.91	529.62	227.02	277.77	289.61	86.74	22.1	150.19	27935.7	1901.5	0.02277	1924.9	3.5	6.03	2.71	7551.25	18.98	4.53	21.28	0	0	5499.66	64201.5	7418	0.0112829	0.224106	0.46965	0.000141036	0.0174084	0.0468546	0.0363153	0.0676134	0.0028	0.0004	0.0002	0.0301
19d4	4.6	2.56	1.41	0.5143	0.0994	0.2259	0.26956	0.64262	0.49174	0.1357	3.62	100	522	4.41	172.04	254.99	253.5	877.93	184.06	29.92	333.07	27264	1175.1	0.00644	1067.4	4.74	3.51	0	1140.73	27.72	22	13.38	1.58	0	298.92	43558.5	6115	0.0100807	0.255213	0.226348	9.8348e-05	0.00595723	0.0597216	0.0636704	0.00635076	0.0017	0.0004	6.11791e-05	0.0277
1d4	20.5	17.54	1.47	0.5433	0.2112	0.0943	0.2747	1.06395	0.7421	0.287	2.57	396	2195	6.02	829.71	0	259.24	289.28	52.5	45.1	95.53	21789.2	2009.8	0.0246	2334.6	2.02	0	14.63	32485.5	24.08	5.22	34.29	4.71	25.42	6923.84	38581.6	1288	0.0257509	0.215654	0.480881	0.0198141	0.0070889	0.0402087	0.12892	0.110782	0.0073	0.0046	0.0026	0.0342
19d6	5.4	3.19	1.48	0.622	0.131	0.218	0.29214	0.5886	0.43362	0.135	3.2	58	500	4.41	188.12	241.43	226.49	877.93	145.99	27.56	327.69	21735.4	1341.7	0.00594	1102.4	4.74	8.55	0	1550.11	10.78	14.53	15.03	0	0	362.12	46690.3	1082	0.00802197	0.232811	0.192007	0.000780516	0.0046845	0.0679455	0.055647	0.006723	0.002	6.02013e-05	4.55468e-05	0.031
37d4	5.8	3.26	1.55	0.6171	0.0731	0.1456	0.22852	1.09098	0.96918	0.1131	8.54	94	581	4	229.05	203.27	215.87	218	165.64	24.6	72.64	19778.4	997.7	0.00464	2408.8	3.49	2.49	4.1	12295.1	37.73	7.52	6.37	0	11.18	439.18	41312.3	601	0.0133747	0.0751114	0.3522	0.528494	0.00027144	0.00191139	0.0656772	0.04524	0.0022	0.0022	0.0006	0.0117
33d8	10.4	7.15	1.57	0.883	0.2319	0.1581	0.33904	0.94744	0.71344	0.21112	3.38	23	624	6.53	613.08	203.27	215.87	305.42	36.01	35.56	115.45	41115.6	1078.3	0.0156	1215.2	0.56	2.49	4.1	10300.8	3.7	9.84	2.33	2.32	11.18	2192.17	45906.8	3033	0.0194056	0.400454	0.293581	4.08989e-05	0.0088037	0.101887	0.0872348	0.013195	0.0054	0.0011	5.60742e-05	0.0832
15d10	9	6.76	1.59	0.2502	0.0747	0.0846	0.1557	1.0593	0.7101	0.2934	2.42	7	1191	3.42	173.88	176.39	226.49	289.61	36.88	18.25	295.08	21606.5	940.8	0.0441	1431.2	2.27	3.51	1.15	7584.92	10.07	3.7	4.85	0	0	5115.36	53677.8	1416	0.0119297	0.266998	0.430889	0.00028404	0.0206554	0.101311	0.0992866	0.0721471	0.0041	0.0008	0.0001	0.0275
9d17	13.9	10.9	1.67	0.4156	0.2252	0.196	0.43924	0.99802	0.85346	0.12927	6.64	290	2265	4.91	453.97	194.82	253.5	1413.74	127.05	13.69	289.59	26455.7	1881.6	0.00417	1096.3	3.5	3.51	1.15	5534.88	31.03	12.86	10.5	0	0	444.08	30483.3	1147	0.00896133	0.363574	0.480925	5.65781e-05	0.00351614	0.0675694	0.0542805	0.00390395	0.0013	4.48953e-05	6.72993e-05	0.0557
13d4	5.7	3.11	1.7	0.611	0.1568	0.2189	0.37392	1.00776	0.53979	0.44517	1.21	148	551	3.91	90.16	313.75	226.49	462.21	298.68	20.56	250.53	35487.7	450.2	0.00798	884.6	8.51	6.03	0	837.93	9.72	11.2	4.45	0	0	469.25	27989.3	534	0.00588371	0.0443707	0.470805	0.0187307	0.000400653	0.00369491	0.175887	0.265188	0.0018	0.0001	4.17222e-05	0.0075
34d17	14.8	9.96	1.78	1.4667	0.3833	0.1273	0.48692	1.07004	0.83768	0.18648	4.46	125	1639	7.97	88.59	267.83	277.77	735.91	78.48	15.2	174.69	50968.1	2621.9	0.0222	3587.3	3.5	3.51	27.29	0	26.98	6.2	27.17	0	0	11132.8	47344	2483	0.00787419	0.374108	0.455698	2.80463e-05	0.00781351	0.0884661	0.0784894	0.0117109	0.0015	0.0024	0.0002	0.0502
34d10	13.6	10.15	1.84	1.01184	0.23256	0.1156	0.28696	0.70312	0.49232	0.18632	2.67	128	1807	9	128.75	280.06	253.5	327.69	78.16	25.21	168.63	31682.8	3346.4	0.01496	3043.5	3.5	1.03	5.66	18423.5	23.69	7.04	24.21	0	10.69	4767.35	44931.4	5820	0.0098464	0.236166	0.245717	0.000590784	0.0246129	0.0981347	0.0518529	0.0117195	0.0023	0.0011	7.19542e-05	0.0464
14d5	5.2	4.08	1.89	0.3999	0.0655	0.0744	0.12948	0.29328	0.1326	0.14144	0.94	55	744	2.92	348.18	241.43	253.5	397.85	442.11	15.2	153.29	41160.8	886.9	0.00884	1467.9	14.9	1.03	0	1599.62	12.9	6.2	5.64	17.32	0	569.79	25426.1	4765	0.00429624	0.0788572	0.0493139	0.0001326	0.0061385	0.0569437	0.0417955	0.0365622	0.0009	3.93216e-05	3.7407e-05	0.0092
9d12	11.4	7.9	1.89	0.6817	0.1505	0.4936	0.5928	0.912	0.83334	0.07182	11.43	300	4426	3.91	636.17	194.82	277.77	1584.47	186.07	20.56	333.07	32250.7	3427.9	0.00228	2083.4	7.25	6.03	11.29	0	45.59	8.7	42.07	0	0	6960.71	35770.8	886	0.0109168	0.338253	0.483754	0.00041667	0.00165186	0.0293026	0.0396303	0.0012353	0.0036	4.97808e-05	6.61428e-05	0.0572
1d11	14	11.73	1.9	0.4522	0.2086	0.1428	0.315	1.4686	1.0024	0.4018	2.49	239	1466	10.69	1070.71	185.33	278.65	566.94	116.09	81.73	95.53	44550.1	4094.8	0.0448	3496.8	4.96	5.28	8.18	0	48.55	13.73	82.26	9.46	11.18	2192.17	40270.7	2206	0.0393943	0.246991	0.684138	0.0318763	0.0202105	0.0727258	0.156702	0.152162	0.0143	0.0043	0.0035	0.0472
27d7	7.1	4.3	1.92	0.4551	0.1001	0.2939	0.36991	1.34403	0.55593	0.76183	0.73	25	446	4.41	314.91	0	226.49	462.21	41.4	25.21	230.58	13504.3	563.4	0.00497	662.5	3.5	1.03	7.09	4358.11	3.11	13.7	19.39	0	0	2357.28	41192.6	581	0.0354127	0.353238	0.166112	0.000945081	0.0361869	0.132787	0.242186	0.35067	0.0072	0.0013	0.0002	0.0337
18d3	9.9	6.75	2.17	0.6791	0.2069	0.6227	0.83259	1.16424	0.87912	0.23067	3.81	60	103.097	3.17	88.59	155.66	195.47	633.54	43.74	28.34	264.6	31330.3	327.2	0.04356	1165.6	1.06	0	0	2268.68	6.57	16.19	8.06	0	0	469.25	32127.5	640	0.0446593	0.414417	0.376088	0.043956	0.0104032	0.095013	0.0971582	0.0280956	0.009	0.0067	0.0019	0.0349
30d9	10.7	7.05	2.43	0.5564	0.2161	0.6538	0.84316	1.4231	1.03683	0.32849	3.16	182	1006	4	147.53	141.44	215.87	757.74	56.87	42.71	146.6	22153.2	656.5	0.04387	1510.4	0	0	15.89	6593.81	11.69	24.7	33.85	5.47	25.42	4168.77	34529.6	857	0.0304828	0.25392	0.751287	0.00114051	0.0123841	0.0408313	0.225804	0.0494706	0.0088	0.0002	0.0002	0.0424
18d9	8.2	4.55	2.88	0.2321	0.2936	0.4986	0.74374	1.65312	1.33906	0.27224	4.93	4	158	3.42	192.4	267.83	277.77	988.51	22.39	35.46	261.8	19761.9	406.1	0.02542	1516.7	0	0	9.91	7460.8	1.06	6.2	246.79	0	0	2283.31	37928.8	4542	0.0546336	0.625341	0.626814	0.0322713	0.0168517	0.115675	0.108134	0.0313893	0.0155	0.0041	0.0038	0.0557
18d0	9.3	5	3.15	0.3953	0.3711	0.6603	0.92256	1.29828	0.97278	0.27528	3.53	3	126.986	3.42	189.84	302.95	226.49	1310.87	20.21	40.26	253.35	18654	463.2	0.0372	1309.9	0	0	4.2	5417.78	0.72	8.7	130.67	0	0	1383.53	40667.2	548	0.0422187	0.461973	0.422187	0.0464016	0.016737	0.111461	0.110415	0.0366673	0.0112	0.0056	0.0018	0.0344
[truncated: 20 more columns]

## Sheet: TableS4
Table S4.	Processed relative peak areas in the signaling lipids high pH platform. see document S1 for full metabolite names and identifiers
	AEA	OA	LA	LEA	aLA	AA	EPA	AdA	n3 DPA	DHA
35d4	1.6362	62.0725	0.217411	0.291445	0.0361899	21.4515	2.77064	0.0753	0.34244	11.1414
25d3	1.47951	56.4205	0.20144	0.246085	0.023111	19.1357	2.73236	0.105304	0.419743	12.3919
25d6	2.26997	106.242	0.25851	0.434362	0.0671027	14.9605	2.43836	0.0898	0.468232	14.1457
44d2	1.37039	37.3394	0.241521	0.365388	0.0413334	6.32695	0.825313	0.0141	0.0577	4.39335
44d7	1.33864	38.7808	0.181291	0.351229	0.0381526	7.81286	1.46358	0.0423	0.128045	6.33688
18d3	1.51731	101.171	0.211385	0.439585	0.0324931	12.4227	2.66326	0.0636	0.264814	13.79
18d9	1.66299	73.0535	0.233497	0.54318	0.0664598	15.1712	1.97977	0.0516	0.149469	13.7767
18d14	2.24213	87.7025	0.232355	0.658598	0.0604964	22.1561	2.47845	0.0893	0.256084	17.9564
8d2	2.54483	54.6106	0.284476	0.732411	0.0127038	9.15745	0.765729	0.0462	0.105582	4.44317
8d5	1.29033	35.4363	0.192557	0.372029	0.0507449	5.28336	0.443917	0.0185	0.0586	2.98454
39d7	2.40884	102.949	0.228138	0.515356	0.0501909	15.6282	4.42288	0.0813	0.555529	21.3256
41d3	1.99078	40.1963	0.168918	0.495356	0.074858	8.71639	0.993592	0.0208	0.0838	9.08063
41d9	1.94363	46.2866	0.123711	0.456105	0.0225616	8.31504	0.926597	0.0361	0.129781	7.50673
14d5	1.92788	63.1197	0.253908	0.386493	0.0432761	13.7234	1.55854	0.0512	0.257036	12.6309
14d10	1.46573	37.494	0.260665	0.265817	NA	12.4821	1.66845	0.0405	0.17553	8.25911
43d5	2.01482	35.933	0.240395	0.429731	0.061778	7.80697	2.25316	0.0246	0.117081	11.2146
43d9	1.54418	43.293	0.195884	0.301073	0.0442055	6.16803	2.04272	0.0204	0.117765	9.92897
43d12	3.55584	79.0616	0.204766	0.574799	0.0545748	10.8543	3.51949	0.0424	0.267583	19.6792
43d14	2.34417	50.3084	0.209364	0.555468	0.0198004	9.01885	2.16119	0.0167	0.1057	13.0439
26d4	0.320785	30.2963	0.0915	0.103805	0.0153018	4.57863	0.51851	0.0271	0.0573	2.9303
31d2	2.05113	103.975	0.233954	0.55395	0.0223227	14.8077	1.46743	0.068	0.298219	12.5801
31d4	2.6564	80.0597	0.223409	0.784274	0.0248988	15.1349	2.53888	0.0747	0.289772	16.2806
31d13	0.981154	24.5338	0.193009	0.291638	0.0354365	7.50054	2.49201	0.0308	0.113554	8.7758
42d3	1.96232	52.7734	0.191368	0.461819	0.048181	18.3421	2.15644	0.0872	0.262781	10.7754
3d3	1.73714	62.4938	0.426511	0.662582	0.0979267	4.31545	0.935045	0.0398	0.141779	6.53471
3d6	5.73738	165.06	0.608678	2.29979	0.145312	3.84226	1.85571	0.051	0.208452	12.5533
3d9	2.58311	83.2465	0.437581	1.19421	0.0904293	3.55282	1.16204	0.0369	0.124207	8.42469
3d13	3.5808	60.292	0.52208	1.56936	0.145014	3.00736	1.41202	0.025	0.115361	7.52089
15d3	3.11562	109.395	0.218509	0.844718	0.0411851	13.6145	1.18715	0.116238	0.394635	10.4988
15d6	2.89887	119.216	0.274204	1.0086	0.0531036	10.7764	1.4459	0.0992	0.40865	9.02342
15d10	1.65816	81.576	0.239085	0.523387	0.0324401	15.2549	1.63637	0.092	0.332266	8.3635
20d3	1.22439	31.0503	0.229672	0.286747	0.0297239	7.5276	1.54898	0.0253	0.121848	8.3815
20d6	2.0013	53.0449	0.245588	0.52935	0.0323745	6.52637	1.29516	0.0339	0.1598	11.4261
11d4	1.29441	56.5251	0.252034	0.325563	0.0471148	26.4299	1.68531	0.0668	0.209071	11.8074
11d7	1.19676	49.42	0.213885	0.319188	0.0232901	16.5183	0.94067	0.0568	0.138398	6.23644
11d10	1.23914	76.1871	0.21495	0.388829	0.0306279	14.5382	1.8906	0.0695	0.287396	11.5249
11d12	1.15976	74.5701	0.297791	0.440578	0.0405964	8.35715	1.11394	0.0429	0.201015	10.7357
34d3	3.79059	60.9847	0.198363	0.607071	NA	10.2921	1.34721	0.0346	0.0949	9.12606
34d7	4.51664	81.5472	0.325136	1.30557	0.0628112	7.38472	1.59387	0.0495	0.191135	8.9377
34d10	2.65143	86.9107	0.46491	0.989556	0.0739974	9.45834	3.61318	0.0513	0.387982	20.1598
34d14	1.88028	42.8603	0.448399	0.693801	0.0834981	9.63534	3.93157	0.0415	0.193189	10.7781
34d17	1.53316	58.8408	0.402679	0.504801	0.0877935	5.33282	2.05465	0.0339	0.134369	7.81289
34d22	1.25274	41.0201	0.246304	0.375899	0.127689	4.37198	1.34257	0.0312	0.120337	4.85824
29d4	1.74286	48.068	0.197838	0.426761	0.0214312	10.662	1.3237	0.0506	0.144774	8.56382
29d7	3.30062	50.2422	0.239198	0.818652	0.0359254	9.42911	1.18406	0.0236	0.127971	9.10331
37d4	1.1376	41.3869	0.140445	0.180892	0.0224761	5.32772	1.04961	0.021	0.0752	4.67246
24d2	1.66224	74.0586	0.195626	0.391392	0.0566851	9.1842	0.802099	0.0942	0.221484	7.83922
6d2	2.6192	67.2707	0.176396	0.361791	0.0145906	14.4116	1.35048	0.0694	0.237233	8.08081
6d4	4.27291	133.384	0.211956	0.700442	0.0217627	16.89	2.77191	0.102115	0.741066	13.6956
6d10	2.9228	58.5715	0.189743	0.527038	0.00475817	30.1998	2.51788	0.076	0.242235	8.97791
21d2	2.16238	76.5136	0.168523	0.42306	0.0313544	13.0056	1.32729	0.0639	0.200224	8.22195
21d4	1.38114	36.6304	0.161173	0.286319	NA	9.14484	0.820896	0.0261	0.062	4.90863
21d7	3.74921	58.6722	0.172114	0.621577	0.0247652	29.9454	2.79741	0.0783	0.201499	8.72862
21d11	2.429	57.8515	0.169279	0.48204	0.0232605	11.2906	1.75719	0.0507	0.212239	8.89593
40d2	1.56805	43.5071	0.12138	0.382275	0.0231122	5.47656	0.680365	0.0268	0.0642	5.35876
40d4	1.5805	26.678	0.223411	0.405752	0.00785018	3.4869	0.430691	0.0134	0.0393	3.85135
40d6	4.05191	86.7975	0.216806	1.20396	0.0460452	9.05254	1.17375	0.0393	0.143297	9.28633
9d3	1.40308	40.36	0.42785	0.481296	0.0168876	7.00636	3.66221	0.033	0.216721	10.7102
9d5	1.56775	37.2351	0.501489	0.547507	0.0926157	7.94582	4.65524	0.0335	0.191711	12.0896
9d9	2.83448	54.8011	0.519777	1.16721	0.100061	7.91765	6.08766	0.0363	0.361378	25.8066
9d12	1.27775	21.6054	0.353816	0.596664	0.0429221	4.01224	2.65653	0.0145	0.0978	8.71307
9d17	1.05278	31.1381	0.394215	0.370383	0.0972793	5.51942	3.03937	0.0331	0.171179	12.5999
10d2	2.78553	70.5166	0.427837	1.32339	0.0591475	5.5889	0.553497	0.0328	0.0933	10.3589
5d3	4.51104	147.795	0.208703	1.09642	0.0539318	17.7182	1.90504	0.0899	0.338566	13.1576
22d3	3.17234	89.9342	0.228889	0.912263	0.0187731	7.46479	2.40239	0.0406	0.278855	24.861
22d6	1.05627	20.894	0.334029	0.240221	NA	2.21538	0.810496	0.0166	0.0685	5.89478
7d3	3.08101	88.8418	0.233532	0.6286	0.0440284	14.1991	2.54157	0.0521	0.382224	19.3203
7d6	5.62264	111.064	0.42791	1.66738	0.0927198	14.0351	2.70627	0.0915	0.594108	20.5104
7d10	4.48315	114.702	0.679197	1.63464	0.180738	9.56132	5.98951	0.0448	0.437493	19.6333
7d12	5.33003	112.196	0.410127	1.50416	0.100601	5.50206	1.73419	0.0279	0.334381	10.7358
17d3	3.79514	78.551	0.174084	0.723799	0.0400785	8.71947	2.14164	0.0306	0.205499	14.8755
13d4	1.22772	16.2564	0.212284	0.22873	NA	11.4629	1.59669	0.033	0.094	8.52224
13d8	1.69442	44.2608	0.200215	0.385794	0.0322437	7.79122	1.13353	0.0365	0.162976	9.24859
27d3	2.7029	74.5854	0.196987	0.627913	0.0395548	7.4893	1.23041	0.042	0.170444	13.7582
27d7	2.12595	53.9699	0.249575	0.626682	0.0531031	8.99187	1.35472	0.0281	0.0851	9.2839
32d3	1.85716	43.4746	0.163368	0.356529	0.0201026	8.94168	1.44084	0.0495	0.131593	9.05735
32d6	5.04738	169.904	0.231707	1.10945	0.0365113	15.1316	2.484	0.103091	0.735159	26.5899
23d3	1.69428	40.7417	0.222228	0.542559	0.0552438	4.65681	0.50476	0.0232	0.0708	3.52875
28d3	1.39809	39.3553	0.173636	0.225613	0.000788824	7.13552	0.940207	0.0361	0.0805	4.88608
28d9	4.6187	120.867	0.165757	0.800292	0.0237175	7.29228	1.06246	0.0241	0.127289	9.42499
4d3	4.15493	69.052	0.259746	0.669035	0.0620049	13.811	1.71932	0.056	0.292958	13.7309
4d7	4.50167	80.9971	0.217917	0.84433	0.0366417	11.0399	1.51142	0.0512	0.277342	16.6836
4d10	3.91139	86.3778	0.247653	0.728663	0.0274	20.2008	3.13614	0.0653	0.276656	15.8368
12d3	3.82294	77.3188	0.137345	0.477721	0.0283865	15.3448	1.46051	0.0722	0.269621	12.1143
12d10	2.70441	57.1456	0.19134	0.440055	0.0178476	13.0659	1.74264	0.0505	0.198222	11.5907
33d8	2.87421	49.0549	0.271675	0.831924	0.0372555	4.76177	0.636514	0.0234	0.0611	3.74002
33d11	2.79273	45.4777	0.220731	0.660179	0.0267115	5.44313	0.547754	0.00952	0.0688	3.09954
16d4	3.67837	47.1182	0.390254	1.13888	0.0700586	5.60003	0.999113	0.028	0.0907	7.19574
16d7	2.85707	31.8411	0.395302	0.840769	0.0736658	3.45113	2.12644	0.0267	0.084	5.8018
16d12	0.920071	27.17	0.2152	0.285058	0.0737788	7.74966	5.01126	0.0505	0.195014	6.67845
38d3	0.914064	25.5511	0.252467	0.221114	0.0636013	9.94657	1.39911	0.0523	0.100541	6.72432
30d4	1.30831	40.6134	0.259386	0.286576	0.0275024	6.83632	1.93084	0.0145	0.186798	19.4484
30d7	2.03012	72.5352	0.204316	0.497577	0.0446253	15.223	3.40905	0.0211	0.27477	26.6074
30d9	1.39677	52.0846	0.214704	0.444924	0.0763584	20.9513	3.52269	0.0417	0.237323	21.9229
1d4	2.2896	48.3812	0.355178	0.712347	0.109646	4.00105	0.926576	0.0225	0.067	5.54644
1d7	1.7265	41.2157	0.317123	0.351314	0.0806743	4.51043	0.798763	0.0186	0.062	5.9793
1d11	1.28132	45.7444	0.204975	0.337956	0.040079	3.78749	1.69469	0.0145	0.0864	4.81165
19d4	2.43352	96.3764	0.248239	0.543097	0.0483891	16.659	2.02621	0.0924	0.483581	14.8809
19d6	3.16817	69.5708	0.320263	0.658178	0.0552367	11.2014	1.108	0.0501	0.196053	10.782
36d3	3.23744	97.7275	0.191906	0.637806	0.0370448	13.8503	2.26095	0.117794	0.345663	17.4321
36d5	2.55237	70.2193	0.201688	0.575378	0.0322678	8.47797	1.30204	0.0636	0.169812	13.6413
2d4	1.17251	46.2773	0.22345	0.297552	0.0350514	7.54855	1.49554	0.048	0.197444	9.53893
2d7	2.19517	61.2274	0.28319	0.429128	0.110242	13.38	2.56482	0.0643	0.271558	13.8501

## Sheet: TableS5
Table S5.	Processed relative peak areas in the signaling lipids low pH platform. see document S1 for full metabolite names and identifiers
	aLEA	DGLEA	PEA	PGD2	PGE2	SEA	TXB2	DHEA	POEA	Sum of OG isomers	10-nitro-OA	9-nitro-OA	10-HDHA	11-HDHA	13-HDHA	14-HDHA	16-HDHA	17-HDHA	20-HDHA	7-HDHA	8-HDHA	9-HEPE	Sum of AG isomers	Sum of LG isomers	11,12-DiHETrE	11-HETE	11b-PGE2	12,13-DiHODE	12,13-DiHOME	12-HETE	12-HEPE	12-HHTrE	13-HODE	14,15-DiHETE	14,15-DiHETrE	15-HETE	15-HETrE	17,18-DiHETE	19,20-EpDPE	19,20-DiHDPA	20-HETE	5,6-DiHETrE	5-HETE	5-HEPE	8,12-iPF2a-VI	8,9-DiHETrE	8-HETE	8iso-PGE2	9,10,13-TriHOME
35d4	0.011	0.0205	0.915322	0.0638711	0.492655	0.523064	11.7704	0.0704	0.148844	2.03094	0.20082	0.20082	1.15386	3.66196	0.267134	12.0433	0.248722	0.334236	0.281265	0.23913	0.117188	0.0319578	3.03776	2.27451	0.0393	2.03642	0.076878	0.0952	0.340841	58.8344	9.49909	2.05776	2.82986	0.00375	0.0491	0.771816	0.248192	0.0131	0.0079537	0.031	0.151531	0.0279	0.299743	0.0592256	0.0412418	0.0138	0.526479	0.0642402	0.237612
25d3	0.00691	0.0155	1.03316	0.0172198	0.0191	0.886022	NA	0.0989	0.0554	1.01591	0.115885	0.115885	1.02474	5.16364	0.208894	11.499	0.180233	0.257683	0.213821	0.235224	0.0977	0.0230991	1.89094	0.856891	0.0202	0.873666	0.0296013	0.119485	0.255592	56.0864	9.31677	0.0322565	2.62699	0.00235	0.0415	0.456062	0.111188	0.0138	0.00914493	0.019	0.312004	0.00608	0.256031	0.0589583	0.0482943	0.00621	0.345785	0.0173096	0.305608
25d6	0.0202	0.0207	1.76714	0.0196878	0.0339	0.982153	0.581491	0.10736	0.097	0.888387	0.117119	0.117119	1.33957	9.17324	0.302541	15.3651	0.220534	0.386881	0.305933	0.310213	0.184948	0.0379013	1.73264	1.04651	0.0459	1.37167	0.0343443	0.373393	1.30365	63.4304	11.7997	0.193183	6.01935	0.00838	0.102475	0.67213	0.168389	0.0356	0.0138342	0.0594	0.501701	0.0193	0.277005	0.068922	0.057978	0.0154	0.399978	0.0200475	1.07685
44d2	0.0132	0.022	2.46755	0.00691376	0.0638	3.79334	1.70646	0.117441	0.0462	0.248642	0.0476922	0.0476922	0.268883	1.46452	0.0746	2.63775	0.0913	0.0981	0.0689	0.077	0.0691	0.00783577	0.655723	0.275434	0.0118	0.437065	0.0114658	0.0819	0.26222	8.31945	1.34674	0.318735	1.36741	0.00185	0.0206	0.303382	0.0769992	0.00999	0.0025909	0.00865	0.110296	0.00466	0.0812	0.0170286	0.0208298	0.00337	0.158313	0.0169553	0.208938
44d7	0.0131	0.0159	1.0314	0.0196321	0.186217	0.639496	7.58378	0.117648	0.0698	0.958501	0.216464	0.216464	0.31742	1.34823	0.103784	3.05055	0.131741	0.153883	0.123474	0.0793	0.0767	0.0186507	1.75125	1.40724	0.0287	0.832395	0.027979	0.0962	0.270123	9.6294	1.60949	1.58344	1.34413	0.00357	0.0414	0.402885	0.108726	0.0151	0.00227658	0.026	0.0820472	0.0178	0.110983	0.0302648	0.0313248	0.0105	0.181424	0.0247181	0.380622
18d3	0.0111	0.0279	1.14013	0.0482134	0.414669	0.83645	8.993	0.101678	0.219683	0.766495	0.209515	0.209515	0.98085	3.38866	0.203036	11.4188	0.212371	0.263466	0.209368	0.110035	0.0804	0.0205746	1.46053	0.859377	0.0213	1.29929	0.0485403	0.0963	0.323421	26.1008	5.87476	1.68155	3.88832	0.00236	0.0344	0.58873	0.264423	0.00864	0.00789624	0.0262	0.125951	0.0168	0.165907	0.0539704	0.0427001	0.00734	0.273876	0.0460072	0.25632
18d9	0.0221	0.045	2.04516	0.0531479	0.230362	1.3856	7.29862	0.168248	0.264582	1.06481	0.056166	0.056166	0.827957	3.08721	0.349865	9.80015	0.303547	0.436745	0.355307	0.182149	0.186414	0.0279928	0.916065	0.883974	0.03	1.79346	0.0676188	0.176543	0.784011	32.9229	5.00056	1.56567	3.00742	0.00361	0.0472	0.808145	0.342577	0.0133	0.0117847	0.0324	0.108863	0.0498	0.223333	0.0428792	0.0629996	0.0183	0.36015	0.0335538	0.394392
18d14	0.0226	0.0429	2.0932	0.0802768	0.431234	1.66208	12.0365	0.197686	0.282807	0.578488	0.126315	0.126315	2.04614	9.83164	0.719309	27.5085	0.394205	0.722996	0.569902	0.290009	0.233769	0.0412179	0.653507	0.715384	0.0356	2.5955	0.0829929	0.228175	0.930704	117.405	15.5533	2.84435	5.44933	0.00289	0.0558	1.41565	0.636376	0.013	0.0173297	0.0345	0.182182	0.0738	0.25573	0.0398218	0.0646335	0.0261	0.78795	0.0545422	0.529816
8d2	0.0284	0.0272	1.3953	0.0344654	0.284796	1.03372	18.5077	0.0966	0.166141	0.277941	0.147562	0.147562	0.321094	1.82543	0.0994	3.50256	0.13186	0.124456	0.109626	0.0908	0.0904	0.0220992	0.984759	0.357261	0.0197	1.40305	0.0318399	0.10578	0.23829	21.7672	2.67209	3.21891	3.64634	0.00192	0.0364	0.486295	0.123699	0.0046	0.00701233	0.0106	0.210859	0.00879	0.195491	0.0256452	0.0393412	0.00583	0.260775	0.0244541	0.598383
8d5	0.0142	0.0079	0.78481	0.0279034	0.212444	0.682133	17.7362	0.0551	0.0767	0.278805	0.0660006	0.0660006	0.237843	1.58099	0.0766	2.60855	0.0773	0.100455	0.0809	0.0711	0.0567	0.00834294	0.734468	0.302582	0.0129	1.1832	0.0270237	0.0566	0.137256	12.5873	1.35594	4.16131	2.45909	0.00154	0.024	0.42167	0.100263	0.005	0.00263812	0.00747	0.0771636	0.00651	0.0816	0.0100025	0.0245443	0.00449	0.168721	0.0258161	0.310717
39d7	0.0172	0.0312	2.57218	0.0301898	0.0535	1.32327	0.794883	0.195794	0.152821	1.74996	0.0789906	0.0789906	1.69764	8.65462	0.511477	22.856	0.363197	0.455232	0.325449	0.459715	0.223248	0.0701404	2.26951	2.72101	0.0329	1.38848	0.0523176	0.101692	0.243646	36.0953	17.1884	0.165159	5.32219	0.00549	0.0484	0.843647	0.259165	0.0168	0.0162912	0.0363	0.324279	0.0656	0.420488	0.150323	0.0425611	0.0176	0.366032	0.0386518	0.326406
41d3	0.0209	0.0427	1.31182	0.0110223	0.0854	1.10124	2.61718	0.207262	0.116439	0.246331	0.136438	0.136438	0.35834	2.21672	0.10498	3.08574	0.196242	0.176172	0.132991	0.0641	0.140118	0.0136057	0.735133	0.199589	0.0234	0.694093	0.0138733	0.0664	0.235462	9.65545	1.17659	0.581219	0.903246	0.00234	0.0322	0.229066	0.0936486	0.00747	0.00924836	0.0142	0.264422	0.00609	0.0841	0.0167964	0.035618	0.00691	0.115816	0.0159528	0.323222
41d9	0.0206	0.0315	1.07741	0.0260389	0.274547	0.807594	10.8937	0.104775	0.202984	0.298599	0.133158	0.133158	0.583554	3.03034	0.202058	5.86657	0.178858	0.223186	0.171133	0.127558	0.0745	0.016086	1.01846	0.315612	0.0248	1.33218	0.0324053	0.0694	0.265923	20.3379	2.07374	2.14173	2.20781	0.00229	0.0467	0.635848	0.188193	0.0072	0.00874022	0.0172	0.159979	0.0118	0.0798	0.0262862	0.0280279	0.00737	0.207447	0.0238036	0.395548
14d5	0.00846	0.0316	1.21435	0.0171391	0.0911	0.984045	1.34091	0.142802	0.148918	0.422449	0.165694	0.184577	0.212961	0.808231	0.0923	1.67954	0.153915	0.144834	0.118238	0.0365	0.0996	0.0106146	0.833081	0.527826	0.0382	0.666755	0.0274668	0.101129	0.345409	5.95104	0.842802	0.281962	0.988977	0.00314	0.0554	0.235672	0.0655591	0.0083	0.00886998	0.0256	0.173106	0.0241	0.158246	0.0364585	0.030781	0.0128	0.128013	0.0278052	0.370698
14d10	0.0135	0.019	0.945606	0.0285824	0.177669	0.602133	5.47494	0.0633	0.14066	0.583812	0.202857	0.202857	0.684778	2.92512	0.186141	7.46445	0.174417	0.251113	0.194844	0.148644	0.0759	0.0224813	1.59725	0.675328	0.0304	1.09623	0.0331268	0.0625	0.161545	27.1216	4.01415	1.20797	2.11469	0.0025	0.0455	0.433034	0.120593	0.00915	0.00552069	0.0196	0.138508	0.0162	0.132167	0.0269726	0.0291563	0.00909	0.255113	0.0248268	0.433506
43d5	0.0141	0.0245	1.7876	0.0260087	0.136123	1.25952	3.15883	0.279809	0.116698	0.872147	0.0307468	0.0307468	0.637021	2.92344	0.203175	6.6163	0.241535	0.26707	0.195664	0.161808	0.172565	0.0272182	0.929832	0.457573	0.0227	0.765138	0.0326422	0.0827	0.233415	13.1674	4.79394	0.571235	1.14617	0.00475	0.0366	0.324853	0.0879383	0.0158	0.0120297	0.0298	0.0900377	0.0179	0.151688	0.0556306	0.0349571	0.0128	0.169161	0.0259255	0.199998
43d9	0.00829	0.0143	1.35108	0.015105	0.0533	0.968387	0.654435	0.182019	0.103225	0.443644	0.0309297	0.0309297	0.224625	0.899144	0.120745	1.21122	0.197374	0.159067	0.125963	0.141244	0.193924	0.0209779	0.809208	0.526221	0.0163	0.498093	0.0297321	0.0635	0.239578	2.76323	1.02162	0.114691	0.644172	0.00376	0.027	0.262368	0.0566833	0.0126	0.00824163	0.0249	0.182591	0.0129	0.135923	0.0525617	0.0243004	0.0108	0.124302	0.0164888	0.169827
43d12	0.0211	0.0298	2.28015	0.044676	0.140885	1.4621	2.87758	0.321723	0.305025	0.528721	0.0425002	0.0425002	0.574626	2.0517	0.304454	3.65922	0.449249	0.378483	0.326334	0.304523	0.426778	0.054179	1.01731	0.589572	0.0283	1.39395	0.0669618	0.142408	0.579324	8.3281	2.82732	0.476311	1.67431	0.00649	0.055	0.606447	0.129488	0.0201	0.018251	0.0376	0.438214	0.0141	0.36672	0.124983	0.0517852	0.0153	0.289869	0.0303706	0.388811
43d14	0.0191	0.0265	2.07768	0.039128	0.0743	1.70068	1.383	0.330706	0.198154	0.496355	0.0450007	0.0450007	0.401526	1.09393	0.260387	2.11462	0.423488	0.37949	0.318509	0.226883	0.361903	0.042591	0.688444	0.34858	0.0317	1.29291	0.0717483	0.0852	0.282707	4.69044	1.18557	0.280657	0.915858	0.00558	0.0592	0.587126	0.104027	0.0171	0.0190225	0.0385	0.394159	0.0232	0.230696	0.0587851	0.0608746	0.0234	0.266005	0.016389	0.379965
26d4	0.00359	0.00667	0.367457	0.0333941	0.211018	0.294391	5.28486	0.0158	0.0127	0.240966	0.0568463	0.0568463	0.529571	2.50652	0.101831	5.85931	0.109691	0.129792	0.123281	0.1169	0.0357	0.0103845	0.717606	0.241524	0.00852	0.991914	0.0400418	0.0203	0.0851	26.7869	2.69015	0.807244	1.88473	0.000658	0.0153	0.802125	0.309363	0.00352	NA	0.00573	NA	0.00272	0.135151	0.0185409	0.0142683	0.00227	0.489036	0.0298948	0.212832
31d2	0.0184	0.0252	1.34679	0.0288383	0.180424	1.11759	4.28679	0.169814	0.0717	1.1661	0.162976	0.162976	0.459256	2.03236	0.132879	4.62692	0.164898	0.1768	0.126905	0.121875	0.129515	0.0119255	1.71309	0.945533	0.024	0.904031	0.0289045	0.0819	0.200229	17.6532	2.31243	0.871214	1.55362	0.00236	0.0439	0.345542	0.0941362	0.00747	0.00926142	0.0228	0.217843	0.00967	0.194073	0.0382547	0.0352459	0.00711	0.211805	0.00615895	0.336786
31d4	0.0163	0.0311	1.59849	0.0258587	0.133495	1.27838	4.75445	0.157498	0.118091	1.11751	0.133007	0.133007	0.349811	2.18653	0.142936	3.29668	0.211126	0.189736	0.13623	0.132268	0.177672	0.0168723	1.4118	1.03296	0.0252	1.05241	0.0418079	0.0673	0.256481	13.0977	2.42009	0.980689	1.28236	0.00236	0.0479	0.443361	0.111876	0.00959	0.0126997	0.0261	0.28736	0.0138	0.215265	0.0437805	0.0406865	0.0124	0.198695	0.0267877	0.341715
31d13	0.012	0.0238	0.779823	0.00925185	0.051	0.719838	2.27597	0.105507	0.0395	1.58655	0.238555	0.238555	0.173707	0.464003	0.0682	1.75226	0.103388	0.0807	0.0784	0.0758	0.0783	0.0127453	1.38823	1.11932	0.0269	0.425592	0.0181652	0.29766	4.40496	4.19261	1.42349	0.486549	3.79148	0.00384	0.0322	0.200828	0.0616884	0.013	0.00653032	0.0194	0.106908	0.0192	0.119583	0.0531746	0.0386072	0.0122	0.0942	0.00297962	0.741393
42d3	0.0142	0.0255	0.902666	0.0200761	0.201785	0.695954	4.92075	0.108854	0.115394	0.519684	0.1313	0.1313	0.306229	0.777011	0.0908	3.34992	0.0956	0.118651	0.0953	0.0583	0.0639	0.0121871	1.38041	0.412504	0.0205	0.775287	0.017279	0.103002	0.367478	14.5164	1.70781	0.863885	1.1815	0.00192	0.0387	0.365929	0.0997833	0.0131	0.00561426	0.0161	0.337432	0.00575	0.14327	0.0265556	0.0338829	0.00421	0.163187	0.0281099	0.284121
3d3	0.0153	0.0165	1.00712	NA	0.0432	0.585721	NA	0.185784	0.107091	7.447	0.109464	0.109464	0.366572	2.34685	0.0932	4.14334	0.0728	0.120039	0.0847	0.0873	0.0622	0.00984473	12.3425	17.2117	0.00732	0.215198	0.110867	0.135717	0.372372	10.8639	3.18601	NA	3.23485	0.00137	0.0123	0.130456	0.0515646	0.0042	0.00416661	0.00871	0.157545	0.00336	0.118929	0.0540839	0.0517004	0.00261	0.104851	0.00711256	0.448371
3d6	0.0491	0.0518	3.54475	0.0183186	0.0615	1.88241	0.703796	0.362397	0.485001	11.8984	0.0803901	0.0803901	1.63753	19.2599	0.362098	23.7674	0.239078	0.346722	0.245815	0.383419	0.165544	0.0259572	14.4986	26.2157	0.017	0.58473	0.0696152	3.26679	9.48664	33.347	30.197	0.115419	29.2483	0.00478	0.0269	0.234994	0.122342	0.00883	0.010643	0.0156	0.310946	0.00682	0.225803	0.103131	0.09539	0.00933	0.234578	0.00872508	1.52711
3d9	0.024	0.031	2.26516	0.0134003	0.0323	1.204	0.281471	0.214035	0.254915	4.58409	0.0392882	0.0392882	0.591285	5.69387	0.182424	7.32617	0.152491	0.210723	0.144348	0.182337	0.1313	0.0133134	4.72262	7.80755	0.0187	0.405626	0.0272442	1.1463	3.10172	12.5813	6.205	0.0604623	8.28673	0.0027	0.0276	0.230666	0.0838794	0.0078	0.010936	0.0164	0.102153	0.017	0.169353	0.0552911	0.0791583	0.0145	0.128776	0.0139172	0.814364
3d13	0.033	0.035	2.36473	0.0036977	0.0138	1.5002	NA	0.358947	0.32418	1.93422	0.0381692	0.0381692	0.39532	1.54345	0.16438	3.66265	0.220853	0.22079	0.148018	0.183196	0.174406	0.0152947	2.46094	5.70133	0.056	0.482832	0.0160604	0.195553	0.68645	4.17542	2.76882	NA	3.58059	0.00585	0.0633	0.229274	0.0547738	0.0269	0.0129916	0.093	0.109497	0.0248	0.205658	0.0795959	0.118751	0.0324	0.125577	0.00209852	0.744631
15d3	0.0259	0.0303	1.47993	0.0368572	0.211961	0.939049	4.86825	0.104619	0.0846	3.23303	0.0836389	0.0836389	0.189008	0.731822	0.0976	1.84302	0.129539	0.124967	0.0643	0.0854	0.121574	0.00684286	3.24898	3.91433	0.0374	1.02258	0.0383788	0.0553	0.21679	9.37362	0.883904	0.900561	1.90797	0.00339	0.0738	0.409776	0.0845371	0.0143	0.00667983	0.036	0.282447	0.0118	0.292708	0.0399336	0.0527787	0.0168	0.182023	0.0279388	1.08649
15d6	0.0322	0.0325	1.62308	0.0519983	0.362548	1.05684	18.2308	0.102871	0.152169	5.53971	0.0396486	0.0396486	0.275445	1.69605	0.171025	3.09507	0.15495	0.145599	0.0997	0.114272	0.131311	0.0136587	5.45322	6.57187	0.0365	1.84282	0.0441888	0.0402	0.22016	17.5317	3.34945	3.04029	5.13806	0.00397	0.0623	0.748269	0.195092	0.0136	0.00832789	0.0365	0.270711	0.0393	0.357503	0.0713146	0.0477013	0.0262	0.260603	0.0330022	0.846135
15d10	0.0161	0.0131	1.04036	0.0142751	0.0265	0.684238	0.0840761	0.0916	0.0987	5.18283	0.0301417	0.0301417	0.099	0.304952	0.0513	0.737232	0.0942	0.0836	0.059	0.0463	0.0722	0.00643439	6.90528	6.5532	0.0406	0.576758	0.0274682	0.228255	1.33769	4.9659	0.58109	0.0398509	1.14629	0.00282	0.0606	0.280826	0.0595537	0.0123	0.00718128	0.0325	0.211553	0.0487	0.285894	0.0540021	0.0516696	0.0283	0.137052	0.0121039	0.659757
20d3	0.00683	0.0103	0.705288	0.0196064	0.142777	0.524238	3.28728	0.093	0.027	0.335278	0.0837782	0.0837782	0.330021	1.84877	0.0912	3.28129	0.132532	0.130019	0.114134	0.111569	0.0927	0.0157485	0.64868	0.279833	0.0133	0.563199	0.0140446	0.0473	0.0882	9.75394	2.47711	0.513751	0.973259	0.00345	0.0248	0.268438	0.0660462	0.0155	0.00758272	0.018	0.179109	0.00399	0.10071	0.0336801	0.0277674	0.00468	0.138783	0.0244122	0.207735
20d6	0.0144	0.0261	1.30583	0.0211349	0.0896	1.02462	2.62543	0.225392	0.0653	0.593346	0.100767	0.100767	0.284162	1.16176	0.14681	2.41711	0.203988	0.191381	0.154886	0.117538	0.143283	0.0164807	1.06102	0.590877	0.0185	0.790228	0.0328083	0.184393	0.173716	5.4037	1.30818	0.462332	1.05892	0.00293	0.0309	0.403702	0.0870825	0.011	0.0110327	0.0175	0.164829	0.0127	0.206703	0.0534814	0.0414833	0.00977	0.139565	0.0281446	0.359016
11d4	0.0147	0.0249	1.36829	0.0911554	0.0915	1.18197	NA	0.0801	0.1471	2.35351	0.0290547	0.0290547	0.2169	0.646941	0.171693	0.983859	0.281572	0.156424	0.161075	0.178934	0.273206	0.0200268	2.38105	2.52952	0.021	1.566	0.165708	0.103539	0.285462	5.47905	0.488231	0.0244529	1.13714	0.00165	0.0354	0.496886	0.10416	0.00422	0.01515	0.00992	0.293707	0.0121	0.389124	0.0466628	0.106015	0.0163	0.258285	0.0778722	0.724486
11d7	0.0117	0.0234	1.16663	0.0757769	0.0885	1.09616	0.135896	0.072	0.133576	2.67247	0.0295951	0.0295951	0.210109	0.326655	0.128506	0.344829	0.262928	0.153375	0.118323	0.138816	0.253381	0.0148916	3.34472	3.37104	0.0146	1.65624	0.13621	0.0742	0.205662	2.04433	0.142431	0.0336819	0.843397	0.00147	0.0263	0.374256	0.0885424	0.00406	0.00338037	0.00962	0.190754	0.00529	0.288253	0.0315996	0.0501805	0.00841	0.272906	0.0732753	0.639966
11d10	0.0118	0.0293	1.87442	0.0502092	0.0664	1.3005	1.40291	0.0788	0.1661	4.26718	0.0320337	0.0320337	0.215862	0.849111	0.166721	1.49509	0.232501	0.213464	0.16966	0.148003	0.209102	0.0273821	3.55589	3.23562	0.0176	1.19223	0.0918227	0.0975	0.329564	5.10217	0.952358	0.275331	1.39516	0.00257	0.0293	0.450012	0.118249	0.00597	0.0165877	0.013	0.1806	0.0183	0.370256	0.0895114	0.0736494	0.0145	0.199038	0.0493947	0.625452
11d12	0.0192	0.0337	1.97395	0.0416896	0.0415	1.5018	0.214144	0.0952	0.20589	1.97863	0.0246012	0.0246012	0.168486	0.591724	0.132396	1.00707	0.208186	0.129719	0.153478	0.1469	0.208747	0.0185616	1.93802	2.02093	0.0225	1.00866	0.0731895	0.190797	0.715456	2.49679	0.401225	0.081688	1.4408	0.00237	0.0341	0.403689	0.12127	0.00497	0.0126982	0.0122	0.186669	0.0329	0.228443	0.0302671	0.0941662	0.0249	0.164342	0.031188	0.793555
34d3	0.0163	0.0478	1.47612	0.0110994	0.0363	1.13987	0.415661	0.292965	0.182109	0.716819	0.156317	0.156317	0.230061	0.781031	0.100012	1.43047	0.186124	0.150528	0.148526	0.0315	0.17748	0.0123132	0.909322	0.505999	0.0218	0.797226	0.0324469	0.04	0.189491	6.52445	0.743563	0.130832	0.724015	0.0029	0.0441	0.196053	0.0667011	0.0161	0.00749255	0.0236	0.359733	0.00987	0.149317	0.0234716	0.0339142	0.00806	0.120469	0.0229209	0.351513
34d7	0.0257	0.0576	2.60588	0.00609381	0.0166	1.84594	NA	0.338111	0.188826	4.92234	0.0887734	0.0887734	0.395825	2.47169	0.12176	4.032	0.140543	0.16663	0.132424	0.0832	0.105337	NA	5.79907	9.57783	0.0256	0.506627	0.0479881	0.515209	1.53861	13.8872	3.07043	0.0397821	2.28939	0.00347	0.0429	0.266366	0.0885567	0.0135	0.0068949	0.0202	0.363343	0.007	0.18892	0.0517087	0.0613084	0.00949	0.130105	0.00941956	0.558772
34d10	0.0166	0.0344	2.0046	0.0206644	0.164688	1.57577	1.57979	0.189234	0.13493	8.39543	0.0738343	0.0738343	2.13382	20.575	0.691775	27.8668	0.299524	0.355631	0.374488	0.592705	0.186776	0.0409142	11.0632	15.3676	0.0191	0.830712	0.158605	0.122172	0.573815	85.8474	64.4677	0.253302	18.0691	0.00517	0.027	0.525889	0.188574	0.00998	0.0203847	0.0142	0.326241	0.0206	0.184373	0.0713066	0.06554	0.0106	0.455279	0.00742007	1.32183
34d14	0.0183	0.0244	1.3015	0.0149977	0.089	1.22626	1.1247	0.197134	0.0887	1.34935	0.0443153	0.0443153	0.550307	2.58799	0.317363	5.58498	0.208112	0.182692	0.199008	0.118679	0.170341	0.0458548	2.96498	2.64046	0.038	0.758271	0.0366831	0.165957	0.307176	17.7766	8.45448	0.204886	2.1091	0.00489	0.0361	0.40508	0.0933232	0.018	0.0168303	0.0271	0.207071	0.0394	0.243916	0.0732293	0.056052	0.0303	0.161282	0.0138722	0.411702
34d17	0.0166	0.0333	1.3757	0.0172358	0.0991	1.05045	1.00799	0.162213	0.108604	1.17039	0.0658785	0.0717587	0.383596	1.63295	0.218778	3.37808	0.254424	0.176457	0.193177	0.0714	0.169863	0.0354583	1.8168	1.53908	0.0523	0.776521	0.0334966	0.243186	0.504301	8.98314	4.10158	0.144545	1.78542	0.00523	0.0535	0.373124	0.0714358	0.0218	0.0160041	0.0403	0.181812	0.035	0.210858	0.0809676	0.0543357	0.0298	0.141571	0.0130739	0.322636
34d22	0.0154	0.0259	0.979439	0.00957011	0.0905	0.793817	2.1607	0.120777	0.0614	3.59169	0.0407044	0.0430792	0.42661	1.79842	0.102031	4.11096	0.1417	0.171433	0.278949	0.0821	0.0586	0.0298285	5.34577	7.70467	0.0686	0.551274	0.00955677	0.221992	0.459745	10.7187	3.41827	0.425845	1.32787	0.00639	0.0688	0.236526	0.0792066	0.026	0.00452864	0.0317	0.132802	0.00393	0.0644	0.0373239	NA	0.00927	0.107082	0.0194106	0.288226
29d4	0.0114	0.0164	0.921501	0.0231097	0.14881	0.579753	4.29636	0.133007	0.0819	0.489405	0.116472	0.116472	0.42585	1.75688	0.094	4.2728	0.109225	0.139271	0.0916	0.0865	0.0821	0.0093824	1.47951	0.539461	0.0133	0.63747	0.0327828	0.0435	0.170213	17.5744	2.74431	0.819826	1.16331	0.00211	0.0271	0.242221	0.0748349	0.0122	0.00705377	0.0171	0.156482	0.00457	0.101343	0.0209467	0.0238295	0.00376	0.124654	0.0255962	0.255276
29d7	0.0211	0.036	1.71456	0.0248849	0.107387	1.42157	9.13469	0.25961	0.193807	0.418034	0.156266	0.156266	0.281273	0.989825	0.142447	2.39219	0.157545	0.163518	0.116638	0.0816	0.124135	0.0106616	1.05136	0.416139	0.0198	0.991633	0.0474546	0.0473	0.203642	9.31594	1.16246	1.54034	1.0264	0.00216	0.0393	0.43129	0.0946554	0.0087	0.0101005	0.0213	0.27242	0.0173	0.15679	0.0238099	0.0385203	0.0103	0.139617	0.0116711	0.329391
37d4	0.00542	0.0115	0.782379	0.0300544	0.176834	0.541431	3.72656	0.0927	0.100966	0.75627	0.0132764	0.0132764	0.347955	1.84202	0.100051	3.74164	0.107772	0.134193	0.0953	0.0974	0.0797	0.010029	0.890934	0.490897	0.0077	0.600035	0.0289617	0.0467	0.145505	10.6663	2.58939	0.696008	1.19743	0.00119	0.0155	0.261941	0.0913249	0.00642	0.00600268	0.00817	0.0517301	0.00324	0.114762	0.0301698	0.0307999	0.00292	0.1304	0.0277013	0.308823
24d2	0.0153	0.0155	1.02155	0.0117623	0.0361	0.705066	0.264296	0.0404	0.148732	1.6039	0.0453179	0.0453179	0.0678	0.161203	0.0374	0.266416	0.0862	0.0948	0.0383	0.0844	0.0762	0.00714019	1.4535	2.1213	0.0248	0.553928	0.0300459	0.118181	0.323705	1.15167	0.122396	0.054607	0.676043	0.00215	0.0402	0.158805	0.0516941	0.00677	0.0019554	0.0229	0.179595	0.0183	0.184544	0.025576	0.0266756	0.00753	0.107312	0.013612	0.213167
6d2	0.00983	0.0253	1.29087	0.0275057	0.113361	0.998594	5.27462	0.11383	0.174848	4.38236	0.0831706	0.0831706	0.191193	0.479811	0.0903	1.34409	0.140724	0.143167	0.0859	0.0912	0.101609	0.00970557	3.38533	3.25539	0.0366	0.985903	0.0448204	0.103329	0.327318	6.53973	0.630676	1.24084	1.10204	0.00471	0.0776	0.339214	0.0758087	0.0179	0.00806289	0.0426	0.27945	0.0055	0.254292	0.0483214	0.0619147	0.00732	0.151685	0.0161411	0.323456
6d4	0.0167	0.0426	2.38538	0.095967	0.81332	1.29571	27.868	0.138394	0.29039	2.46415	0.0542356	0.0542356	0.654771	6.27711	0.193888	7.54449	0.209087	0.227936	0.167184	1.64852	0.128108	0.0196068	3.9648	2.68842	0.0365	2.79871	0.0765439	0.0612	0.301956	49.2453	9.84106	5.59281	6.79926	0.00409	0.0731	0.782809	0.210203	0.0139	0.0110353	0.0311	0.393444	0.0123	0.429478	0.089483	0.0647953	0.0148	0.339651	0.0637349	1.02423
6d10	0.0123	0.0349	1.76029	0.0960915	0.639439	1.14391	38.1864	0.161856	0.267924	0.785795	0.0679954	0.0990011	1.25325	5.74925	0.316629	14.9919	0.242219	0.483287	0.382147	0.158911	0.124667	0.0310081	1.65424	0.629692	0.0444	3.53219	0.0840241	0.095	0.317445	160.549	15.4264	8.38314	3.51175	0.00377	0.0763	1.16683	0.267615	0.0122	0.0111602	0.0264	0.385452	0.0216	0.295799	0.0358884	0.075398	0.0233	0.836048	0.0507518	0.670644
21d2	0.0105	0.02	1.21204	0.0222025	0.0737	0.704547	1.00576	0.0507	0.23096	0.34806	0.0920015	0.0920015	0.228769	1.0342	0.058	1.90881	0.110641	0.144116	0.105406	0.0411	0.0668	0.00957369	1.01344	0.32504	0.0187	0.768091	0.0424587	0.0681	0.1817	11.8281	1.1668	0.20708	1.24814	0.0016	0.0349	0.291976	0.0658886	0.0077	0.00493465	0.0162	0.254117	0.0122	0.204467	0.0337269	0.0350688	0.00634	0.134302	0.0138331	0.351154
21d4	0.0081	0.0102	1.02968	0.0121372	0.0934	0.747649	3.90564	0.0547	0.0809	0.257746	0.0392493	0.0392493	0.245392	0.973225	0.0884	2.33252	0.0837	0.0907	0.0988	0.0482	0.0681	NA	0.835811	0.321186	0.0119	0.78166	0.0211285	0.0289	0.0876	18.4895	1.31382	0.616679	0.86149	0.000852	0.0192	0.557205	0.103877	0.00473	0.00427218	0.00977	NA	0.00972	0.11143	0.0147696	0.0195129	0.00712	0.241707	0.019092	0.179524
21d7	0.0265	0.044	2.4232	0.101072	0.739216	1.47597	70.322	0.180206	0.564054	0.388342	0.0586299	0.0586299	2.34888	11.2628	0.613214	30.066	0.323379	0.804743	0.633676	0.59914	0.103898	0.0689369	1.62991	0.381678	0.0271	6.11123	0.1035	0.141974	0.196556	314.877	38.7188	17.6917	5.15779	0.00518	0.0454	1.8644	0.468854	0.0101	0.00990959	0.0178	0.212126	0.0391	0.270451	0.027597	0.0506436	0.018	1.18633	0.0689315	0.598805
21d11	0.0163	0.0282	2.11876	0.0158832	0.105256	1.12641	7.38095	0.127903	0.387926	0.593267	0.0912462	0.0931598	0.293485	1.11938	0.118209	2.9703	0.128685	0.139236	0.127767	0.0605	0.0882	0.0236247	1.27371	0.404181	0.0307	1.00799	0.0306683	0.0797	0.21289	15.8932	2.36163	1.59248	1.2924	0.00277	0.0395	0.399957	0.095861	0.00997	0.00529324	0.0109	0.146509	0.0321	0.175577	0.0392457	0.0490745	0.0132	0.151641	0.0167486	0.305223
40d2	0.0155	0.0109	0.762063	0.00261698	0.0289	0.454145	1.18797	0.122727	0.123143	0.940099	0.121281	0.121281	0.119433	0.273626	0.064	0.692939	0.0943	0.113853	0.0591	0.0859	0.0765	0.00574917	0.951041	0.636222	0.0154	0.328189	0.00674497	0.0552	0.131777	2.30042	0.238617	0.210386	0.508733	0.00174	0.0245	0.139327	0.0444039	0.0102	0.00543535	0.0107	0.111957	0.0047	0.0786	0.0215588	0.026044	0.00423	0.0829	0.0127202	0.20669
40d4	0.0105	0.0135	0.869829	0.0035197	0.0433	0.756546	2.80612	0.0998	0.100258	0.894532	0.0667256	0.0667256	0.171672	0.514444	0.0681	1.40784	0.0885	0.09	0.081	0.082	0.0396	0.00709357	0.616572	0.596638	0.0116	0.330583	0.0105712	0.0329	0.111358	4.34917	0.476086	0.484884	0.604857	0.00146	0.0188	0.223531	0.0551471	0.00564	0.00365621	0.0103	0.0818313	0.00505	0.0688	0.0150678	0.0180632	0.00356	0.103391	0.0136624	0.654115
40d6	0.0345	0.0382	1.8868	0.0346997	0.265777	1.21025	10.6155	0.216865	0.350226	0.986452	0.0589621	0.0589621	1.46583	9.11998	0.392834	18.833	0.28921	0.465724	0.390209	0.210417	0.171597	0.0385923	1.1723	1.05659	0.0225	1.80508	0.0328037	0.0741	0.24188	74.6135	10.7981	2.70327	4.68942	0.00307	0.0423	0.638754	0.207583	0.00935	0.0111622	0.0219	0.176378	0.0141	0.168306	0.0361138	0.0360527	0.00887	0.402039	0.0403608	0.495468
9d3	0.0197	0.0125	0.76565	NA	0.0254	0.533598	1.5502	0.205219	0.0738	5.21524	0.0809643	0.0816307	0.140974	0.606695	0.0697	0.792175	0.117726	0.13374	0.08	0.0177	0.0912	0.0198577	8.18301	11.4703	0.01	0.260278	0.025709	0.908916	1.71107	2.21736	1.04787	0.327977	0.606148	0.0024	0.0177	0.127951	0.0313858	0.00922	0.00640844	0.0106	0.256578	0.00322	0.0905	0.0589825	0.0290831	0.00325	0.0594	NA	0.471457
9d5	0.0137	0.0187	0.916877	NA	0.0283	0.794534	0.965256	0.183574	0.078	3.83459	0.0589715	0.0589715	0.384232	1.69795	0.134626	3.59941	0.192485	0.21101	0.155857	0.0752	0.131735	0.0444883	5.38769	7.34261	0.00997	0.425369	0.0234845	0.655403	1.23662	10.5397	6.32189	0.245053	1.06904	0.0029	0.0178	0.204279	0.0556724	0.0103	0.00905589	0.0108	0.190942	0.00566	0.12307	0.069665	0.0323143	0.00373	0.129541	NA	0.455192
9d9	0.0292	0.0244	1.48202	NA	0.0607	1.12261	4.38479	0.382064	0.173709	3.86447	0.0513255	0.0513255	1.39855	8.87086	0.358462	17.8553	0.352198	0.418739	0.315772	0.370328	0.233503	0.0674312	8.50238	8.2579	0.0136	0.716777	0.0140896	0.264518	0.382191	22.5724	24.8525	0.903325	4.22863	0.00686	0.0291	0.402288	0.122662	0.0186	0.0205222	0.0202	0.341789	0.015	0.131577	0.0978884	0.0367524	0.00685	0.206487	NA	0.377444
9d12	0.0208	0.0232	0.842223	NA	0.0241	0.76953	1.44488	0.301116	0.114715	1.21803	0.0575485	0.0609682	0.403392	2.1719	0.129528	4.10209	0.169208	0.211136	0.152546	0.0812	0.136153	0.0454391	3.20645	1.90328	0.0139	0.374209	0.0141833	0.333487	0.565721	8.38525	4.71989	0.343864	0.841593	0.00478	0.0286	0.244063	0.0572811	0.0157	0.00495634	0.0136	0.125268	0.0115	0.0575	0.0329588	0.0280193	0.0062	0.100947	NA	0.359651
9d17	0.0159	0.0143	0.772084	NA	0.0361	0.533119	1.20452	0.170868	0.0672	2.46079	0.0502338	0.0502338	0.867847	5.16752	0.19589	9.78721	0.208834	0.226284	0.194411	0.191031	0.138878	0.0492195	7.31401	5.13967	0.0166	0.446104	0.00969019	0.293608	0.455334	16.3262	10.6031	0.254508	1.41344	0.00469	0.0307	0.245572	0.0629563	0.0219	0.0106359	0.0294	0.282573	0.00555	0.07	0.0521251	0.0242089	0.00389	0.14065	NA	0.323818
10d2	0.0282	0.0292	1.54206	0.0177393	0.09	0.869028	4.19234	0.174213	0.290864	0.381849	0.0313492	0.0313492	0.341003	1.1209	0.151275	3.22314	0.185516	0.21504	0.142301	0.111358	0.160464	0.0110106	1.06548	0.891148	0.0219	0.806639	0.0199838	1.01089	2.31133	7.25484	0.767344	0.901116	4.44335	0.00289	0.0428	0.389977	0.106651	0.0217	0.0105691	0.0271	0.406682	0.00553	0.140909	0.0280445	0.0420619	0.00819	0.142224	0.00501299	0.693546
5d3	0.035	0.059	2.10492	0.0249616	0.123842	1.43514	1.70017	0.173708	0.266555	0.536683	0.133763	0.141407	0.191891	0.827616	0.113409	1.17161	0.182677	0.150449	0.104171	0.0244	0.139371	0.0180545	0.628981	0.528273	0.0574	1.18328	0.0425897	0.139504	0.563228	6.7507	0.669835	0.347202	2.05705	0.00589	0.105852	0.355488	0.106229	0.0241	0.00893401	0.0703	0.545775	0.0165	0.34165	0.0566597	0.0463313	0.019	0.18288	0.00999443	0.501988
22d3	0.0172	0.0276	1.1465	0.0173137	0.0837	1.03617	3.38556	0.314571	0.154052	0.734683	0.030948	0.0346668	0.531025	3.35475	0.225137	4.66247	0.29387	0.305833	0.219054	0.0972	0.195471	0.0295992	1.73414	1.2956	0.0164	0.698115	0.0185526	0.0592	0.29081	7.73494	2.69374	0.673334	1.51305	0.00362	0.0306	0.280558	0.0853408	0.0134	0.0169863	0.0168	0.281512	0.00585	0.159966	0.0729652	0.0281062	0.00542	0.125446	0.031965	0.53616
22d6	0.00484	0.00829	0.454417	NA	0.0503	0.450214	2.58154	0.0856	0.0232	0.195832	NA	NA	0.239625	1.16755	0.103598	2.22776	0.10098	0.105298	0.145709	0.0445	0.0648	NA	0.436134	0.201994	0.00559	0.350812	0.0111826	0.0316	0.0862	4.57451	1.05863	0.181923	0.665521	0.00122	0.0109	0.590562	NA	0.00481	0.00111823	0.00666	NA	0.0016	0.112389	NA	NA	0.00216	0.295062	0.0214674	0.281072
7d3	0.0164	0.0292	1.96372	0.0187426	0.0428	1.46155	1.96493	0.239009	0.23411	1.88393	0.131082	0.149814	0.159319	0.427066	0.12017	0.745119	0.244538	0.176146	0.127909	0.0156	0.170074	0.0145403	2.02142	1.7404	0.0176	0.7346	0.029089	0.0874	0.277998	2.10116	0.461293	0.359478	0.893518	0.00263	0.0318	0.276397	0.0616884	0.00902	0.0170377	0.0206	0.276768	0.00854	0.261593	0.0509698	0.0343679	0.00515	0.101342	0.0247274	0.276922
7d6	0.0379	0.0449	2.79102	0.00823877	0.0382	1.77314	0.946686	0.38602	0.280509	5.23027	0.101303	0.105466	0.809629	7.18891	0.22175	10.4489	0.198586	0.267153	0.243884	0.220204	0.147785	0.0236737	8.0523	9.10352	0.0177	0.729219	0.0246138	1.31614	3.58728	43.0363	11.7474	0.207298	6.85302	0.00207	0.0344	0.355153	0.100183	0.00472	0.0135259	0.0122	0.252792	0.00597	0.219366	0.0622469	0.0454457	0.00467	0.226239	0.0301565	0.790117
7d10	0.0379	0.0431	1.91574	NA	0.0311	1.2973	0.593092	0.343301	0.258238	8.01542	0.0910765	0.0950074	0.925355	6.65902	0.312821	11.3703	0.332839	0.316109	0.266169	0.231848	0.236346	0.0397266	12.2037	17.3034	0.115425	0.769077	0.0210881	0.210224	0.742075	28.433	29.6416	0.096831	9.29677	0.0115	0.120261	0.405298	0.117727	0.0255	0.0238397	0.0391	0.333826	0.00495	0.237165	0.148668	0.0794719	0.0141	0.230145	0.0149673	0.649256
7d12	0.0254	0.0389	2.15888	0.00800001	0.0202	1.30045	NA	0.324387	0.306702	5.29104	0.103682	0.104457	0.492922	3.88287	0.192264	5.75412	0.201758	0.189825	0.133402	0.114467	0.139603	0.0283034	11.751	11.1769	0.156522	0.584398	0.0221759	0.171936	0.632421	15.8652	8.53715	0.0512916	5.89258	0.0164	0.157545	0.245162	0.0798799	0.0403	0.0111547	0.072	0.318069	0.0051	0.213653	0.114248	0.127881	0.0248	0.167053	0.0152035	0.623129
17d3	0.0181	0.0362	2.1827	0.0171877	0.0687	1.70275	2.28486	0.284028	0.24435	0.393257	0.0383049	0.0383049	0.369746	1.66722	0.200145	2.86428	0.246072	0.184624	0.139266	0.16449	0.207626	0.0169975	0.585708	0.250602	0.0277	0.719095	0.0315238	0.153255	0.577949	6.37885	1.73192	0.426722	1.3672	0.0053	0.0494	0.378561	0.0930151	0.0136	0.0154863	0.0321	0.297792	0.00951	0.203296	0.0640703	0.0409333	0.00933	0.131272	0.0319086	0.297759
13d4	0.00613	0.0122	0.64321	0.0320644	0.374474	0.630101	10.1559	0.0684	0.0701	0.383285	0.195771	0.197778	0.376506	1.1281	0.100366	4.17713	0.204054	0.187229	0.131395	0.0876	0.0638	0.0166213	0.964734	0.347622	0.0174	1.26927	0.0286275	0.0739	0.194283	15.1641	1.9416	2.11683	0.724767	0.00247	0.0258	0.401115	0.0788305	0.00654	0.00550135	0.0153	NA	0.00939	0.129409	0.0166305	0.0234641	0.00592	0.194172	0.0412636	0.247177
13d8	0.0121	0.0186	0.764767	0.0192734	0.231107	0.550592	7.89194	0.117868	0.147587	0.247627	0.217844	0.209737	0.486207	2.67257	0.106218	5.79365	0.143884	0.160954	0.129214	0.118605	0.0476	0.0170941	0.628734	0.257863	0.0192	0.896188	0.0107183	0.0788	0.295647	17.7887	3.10821	1.43983	1.64638	0.00179	0.0339	0.296015	0.0760432	0.00586	0.00694139	0.0168	0.1387	0.00668	0.0903	0.0216104	0.024405	0.00395	0.158732	0.0224088	0.218088
27d3	0.0145	0.0242	1.59475	0.021204	0.0987	1.07765	2.02622	0.240449	0.17169	0.37829	0.0305785	0.0305785	0.387028	2.62201	0.141879	4.43979	0.185829	0.184119	0.149616	0.123893	0.122146	0.0197441	0.713995	0.342339	0.015	0.671712	0.0333696	0.045	0.127129	11.1844	2.10348	0.357093	1.19934	0.00174	0.0246	0.342479	0.101706	0.00802	0.0126579	0.019	0.118957	0.00868	0.197039	0.0418681	0.0295331	0.00589	0.176287	0.00932335	0.372362
27d7	0.0158	0.0304	1.85603	0.047134	0.265676	1.65916	17.7353	0.271718	0.208339	0.607538	0.0661616	0.0661616	0.709017	3.0712	0.236204	8.85888	0.254082	0.280389	0.213349	0.13211	0.144218	0.0210463	1.23095	0.43875	0.0223	1.47187	0.0395171	0.0659	0.192063	17.3027	2.90228	3.20612	2.70015	0.00236	0.0339	0.577107	0.18342	0.0103	0.013786	0.0226	0.112474	0.0236	0.143266	0.0235803	0.0404671	0.00931	0.242796	0.0126566	0.434234
32d3	0.00721	0.0141	0.900464	0.0143266	0.0237	0.986258	NA	0.180576	0.10223	0.454321	0.0620779	0.068064	0.142513	0.340143	0.0823	0.495876	0.155106	0.128375	0.0848	0.012	0.124522	0.00957235	0.53302	0.328646	0.0174	0.513098	0.0208104	0.0423	0.140381	2.33575	0.318202	0.0241229	0.465998	0.00192	0.0297	0.188276	0.0418296	0.00913	0.0066563	0.0129	0.144053	0.00665	0.141277	0.0292086	0.0287001	0.00512	0.100834	0.0175742	0.325542
32d6	0.0321	0.0573	2.67219	0.0640401	0.372655	1.91079	17.9983	0.322477	0.381072	1.54393	0.0724641	0.0690719	1.54245	9.02183	0.485008	18.4284	0.391845	0.481669	0.36743	0.383483	0.249018	0.0412096	2.12941	1.53596	0.0314	2.33132	0.0563453	0.205783	0.875637	45.1294	9.4632	4.08748	7.74674	0.00399	0.0627	0.872679	0.250228	0.0152	0.0185968	0.0297	0.240771	0.0286	0.301699	0.0718001	0.0566619	0.0189	0.36881	0.0359819	0.720103
23d3	0.0157	0.0281	1.09819	NA	0.0349	0.851711	0.133439	0.116072	0.114406	0.675889	0.0413397	0.0413397	0.0528	0.132302	0.0232	0.227023	0.0538	0.0454	0.0428	0.0279	0.0637	0.00439499	0.728537	0.752032	0.0123	0.214927	NA	0.0444	0.1865	1.27519	0.118051	0.0301443	0.487868	0.00157	0.0304	0.120534	0.0373137	0.01	0.00301483	0.0147	0.180579	0.00388	0.0844	0.0157651	0.0288952	0.00514	0.051	0.00989021	0.260857
28d3	0.00482	0.00837	0.858938	0.0153569	0.0497	0.704197	0.881729	0.0999	0.04	0.272225	0.0244455	0.0244455	0.0937	0.291767	0.0479	0.619982	0.0763	0.101673	0.0931	0.0652	0.0752	0.00617529	0.364388	0.190683	0.0144	0.344333	0.0238959	0.0501	0.141569	2.93492	0.302065	0.156898	0.41804	0.0013	0.0228	0.264436	0.0787622	0.00492	0.00382872	0.0153	0.176285	0.00444	0.140312	0.0194537	0.0193895	0.00639	0.148209	0.0178123	0.220797
28d9	0.022	0.0379	2.10258	0.0469276	0.405679	1.53036	19.9932	0.267471	0.300575	0.48471	0.148463	0.148463	0.552403	3.23985	0.210077	5.90958	0.271268	0.289895	0.225084	0.145721	0.145823	0.0206351	1.41557	0.37573	0.0304	2.01641	0.0337255	0.163732	0.393577	14.5464	2.53142	4.33302	4.29546	0.00338	0.0541	0.608346	0.251331	0.0135	0.0105481	0.0339	0.144614	0.0237	0.138848	0.0356463	0.037537	0.0137	0.183347	0.0310831	0.666202
4d3	0.0209	0.031	1.84987	0.0103981	0.052	1.21399	1.2844	0.208141	0.162906	0.665274	0.107275	0.123195	0.232788	0.871875	0.099	1.47942	0.196352	0.167517	0.101525	0.0309	0.119102	0.0131213	0.88651	0.723619	0.0199	0.67551	0.0175826	0.074	0.225876	7.29191	0.989837	0.262025	0.998009	0.00268	0.0356	0.246208	0.070127	0.0101	0.0124997	0.0252	0.31604	0.00981	0.184289	0.0416477	0.0291907	0.00737	0.14082	0.0227029	0.288636
4d7	0.0207	0.041	2.49035	0.0258493	0.0908	1.64216	5.69006	0.241422	0.224592	2.5958	0.0758646	0.0758646	0.524434	2.26167	0.18604	5.32087	0.282345	0.257374	0.195796	0.112617	0.14727	0.0232482	3.50307	2.5352	0.0294	1.19172	0.0443925	0.0611	0.257898	14.4518	2.22668	1.22889	1.94934	0.00337	0.0585	0.458083	0.122926	0.0125	0.0119258	0.037	0.181375	0.0245	0.216301	0.0495507	0.0504371	0.0168	0.216095	0.0194883	0.576882
4d10	0.0229	0.0399	2.35565	0.0386067	0.210676	1.65955	18.72	0.186954	0.235183	2.82949	0.0921575	0.0921575	0.691058	2.70738	0.233886	7.92764	0.259898	0.312743	0.231686	0.16299	0.173605	0.0315341	3.99765	2.39207	0.0344	2.00114	0.0507547	0.0662	0.273747	28.8357	4.43897	4.04226	2.50804	0.00419	0.063	0.657398	0.200282	0.0121	0.0112164	0.0326	0.176664	0.0489	0.193811	0.0686489	0.0480879	0.024	0.329604	0.0333094	0.404197
12d3	0.0148	0.0569	1.75699	0.0171579	0.11865	1.54109	11.5741	0.151017	0.243108	0.987854	0.111496	0.111496	0.180601	0.267962	0.0746	1.05538	0.155701	0.144752	0.111433	0.0238	0.125846	0.0101936	1.3009	0.883567	0.0286	1.36353	0.0413144	0.0748	0.276559	4.98332	0.39508	2.61837	0.781648	0.00177	0.042	0.322273	0.0851962	0.00868	0.00803969	0.0238	0.266923	0.0253	0.219321	0.0290468	0.0368068	0.00999	0.118303	0.0244931	0.53908
12d10	0.0126	0.0406	1.53617	0.0209991	0.170485	1.27231	16.5534	0.178647	0.240683	1.33316	0.0636561	0.0636561	0.448268	1.95548	0.164449	4.98267	0.17278	0.205497	0.146143	0.103392	0.107153	0.0211452	1.44535	0.843191	0.0314	1.6463	0.0278339	0.058	0.241102	18.4763	2.48128	3.7661	1.30628	0.00229	0.0467	0.486579	0.138035	0.0117	0.00661982	0.018	0.198983	0.0232	0.14343	0.0251481	0.0432967	0.0128	0.176985	0.0232664	0.366296
33d8	0.0157	0.0667	1.57784	0.0252159	0.18385	0.884056	6.51354	0.132631	0.318293	1.80583	0.045907	0.0482836	0.331603	0.72383	0.11797	3.91622	0.155073	0.182426	0.118924	0.0784	0.100382	0.0242061	1.83892	2.36511	0.0234	1.16536	0.0402909	0.0402	0.147667	17.8337	1.86247	1.55342	1.96235	0.00257	0.0353	0.448255	0.184235	0.00905	0.00350418	0.0149	NA	0.0248	0.128476	0.0189144	0.0385975	0.0141	0.191978	0.0260031	0.420817
33d11	0.0203	0.0383	1.4103	0.0279172	0.139564	1.15656	4.78942	0.126659	0.259896	1.22718	0.0241313	0.0241313	0.220934	0.60898	0.0847	2.16688	0.110012	0.128287	0.0996	0.047	0.0587	0.0139932	1.21676	0.990553	0.0234	0.948269	0.0355118	0.0386	0.142556	13.9275	1.24698	1.19114	1.21768	0.00221	0.0372	0.368296	0.154824	0.00685	0.00441816	0.0129	0.145705	0.0239	0.125667	0.0154649	0.0372177	0.0131	0.174599	NA	0.353418
16d4	0.0273	0.0285	1.56702	0.0112654	0.0538	1.1843	1.62993	0.254624	0.222211	2.09254	0.129328	0.129328	0.371443	0.917449	0.126916	3.76058	0.143402	0.19103	0.127301	0.109569	0.126716	0.0138874	4.89596	4.77871	0.0787	0.604368	0.0286934	0.0725	0.330287	9.34428	1.37422	0.364989	2.06991	0.00606	0.0924	0.385544	0.0750039	0.0119	0.00785481	0.0265	0.176122	0.00391	0.125285	0.0264871	0.0489691	0.0144	0.15897	0.0109552	0.371295
16d7	0.0196	0.0263	1.38791	0.00786615	0.0272	0.9918	0.403973	0.273399	0.182392	5.65442	0.0888351	0.0888351	0.268612	0.49791	0.117693	1.99324	0.190316	0.19669	0.184906	0.139877	0.174636	0.0226929	6.78611	8.61714	0.113538	0.461383	0.0246616	0.436369	1.12718	3.84611	1.79432	0.0826442	1.38551	0.0136	0.124894	0.212306	0.0564892	0.0375	0.0108022	0.0556	0.112487	0.00501	0.182521	0.106894	0.0607354	0.0221	0.110712	0.010601	0.412658
16d12	0.0108	0.0115	0.899126	0.0407243	0.155578	0.774593	2.5786	0.0753	0.0595	3.26201	0.0989241	0.0989241	0.377049	0.921084	0.111097	3.99306	0.162952	0.178341	0.205302	0.10938	0.109896	0.0366156	5.41534	3.76643	0.106581	0.745502	0.0173392	0.222194	0.46457	8.94528	4.38285	0.389127	1.035	0.0122	0.100683	0.386369	0.106191	0.107836	0.00813515	0.141639	0.125057	0.0397	0.187364	0.121872	0.0674155	0.0522	0.187878	0.0178834	0.297102
38d3	0.00769	0.00915	0.658013	0.0188328	0.13325	0.521188	2.86333	0.0571	0.0499	0.608937	0.0922568	0.107608	0.422409	2.16047	0.105355	4.38356	0.128854	0.141284	0.119413	0.0864	0.0762	0.0207113	1.1162	0.549961	0.0105	0.835672	0.0313436	0.0444	0.0771	20.4781	3.01154	0.563465	0.954834	0.00117	0.0186	0.399914	0.0823288	0.00481	0.00411801	0.0107	0.15689	0.00656	0.147181	0.0267405	0.0189796	0.00473	0.237992	0.0339541	0.232727
30d4	0.00742	0.0228	0.898836	0.0151324	0.0587	0.797191	1.8657	0.356271	0.0598	0.540919	0.0732523	0.097289	0.358812	1.00263	0.150134	3.35654	0.237399	0.246884	0.158687	0.0692	0.159925	0.0175843	0.948113	0.610997	0.0203	0.545713	0.0287905	0.160779	0.259019	5.21659	1.29645	0.43027	0.753313	0.00501	0.0344	0.271421	0.0778159	0.0121	0.0132835	0.0294	0.258356	0.00735	0.117914	0.040828	0.031195	0.0073	0.0845	0.0113527	0.331976
30d7	0.017	0.0318	1.6043	0.0226816	0.144396	1.06214	7.3308	0.264986	0.109984	0.719428	0.0821671	0.0821671	0.859346	4.07914	0.359594	9.14189	0.312197	0.368792	0.276969	0.188872	0.244331	0.0417441	1.21164	0.686683	0.0258	1.00948	0.0309339	0.280357	0.512103	18.0027	4.50964	1.6474	2.39267	0.00665	0.0459	0.488833	0.130608	0.0207	0.0184823	0.0374	0.243284	0.0154	0.142142	0.0554572	0.0307009	0.0111	0.204907	0.0288943	0.523615
30d9	0.0186	0.0238	1.20089	0.0351465	0.245978	1.21184	28.1783	0.234971	0.091	0.541129	0.0925634	0.121529	2.21638	11.7239	0.67657	27.943	0.430499	0.812878	0.68582	0.565417	0.261339	0.0817796	2.64779	0.639391	0.0238	2.29435	0.0293462	0.313865	0.439401	77.4448	15.2455	6.88251	4.12459	0.00419	0.0395	1.11402	0.247806	0.012	0.0193487	0.0242	0.146664	0.0232	0.122129	0.0259866	0.0332729	0.0141	0.515476	0.0298105	0.654659
1d4	0.0198	0.0151	1.35238	0.0193456	0.0347	1.07662	0.39796	0.190431	0.160861	5.05039	0.0414513	0.0414513	0.261276	0.957324	0.0942	2.16159	0.179578	0.159349	0.127265	0.0489	0.12466	0.0133872	7.03555	7.18102	0.0627	0.645404	0.0435087	0.105732	0.309575	5.03465	1.29782	0.0801991	1.65788	0.00495	0.0763	0.311472	0.0943365	0.016	0.007003	0.0439	0.421425	0.00958	0.112518	0.0382886	0.0887568	0.0175	0.147526	0.0229216	0.645678
1d7	0.0118	0.0283	1.26313	NA	0.0488	0.958836	1.18783	0.151222	0.128292	2.3617	0.0208081	0.0363636	0.384009	1.90388	0.120836	3.60889	0.191702	0.208235	0.179214	0.0759	0.136889	0.0318014	3.51861	2.19828	0.103629	0.88119	0.0274924	0.27776	0.310199	10.4419	1.93175	0.223515	1.4958	0.00922	0.129081	0.458422	0.132184	0.0552	0.0105149	0.137633	0.28768	0.0334	0.200456	0.0407793	0.0872082	0.0576	0.258752	0.014429	0.308192
1d11	0.00814	0.0197	1.05607	NA	0.0336	0.827216	1.35611	0.124309	0.1582	3.54152	0.0366601	0.0366601	0.570419	4.05619	0.12609	5.86054	0.157685	0.207314	0.172406	0.122515	0.102833	0.0504107	2.79373	2.22135	0.0952	0.609209	0.0137544	0.18249	0.223716	14.862	6.79103	0.233354	1.67485	0.0108	0.0945	0.335395	0.144206	0.0398	0.00519335	0.0481	0.111522	0.0112	0.125406	0.0724173	0.1105	0.0259	0.196322	0.0263364	0.242008
19d4	0.0149	0.0232	0.986976	0.0696181	0.773425	0.667698	22.6831	0.107357	0.0713	1.05444	0.0681112	0.0742835	1.32936	6.19445	0.240396	15.5054	0.234268	0.300122	0.244323	0.318117	0.0925	0.0255274	2.39995	1.97018	0.0258	2.47971	0.0549946	0.0653	0.212424	60.4939	8.40487	4.47247	6.74956	0.00272	0.0462	0.752044	0.224445	0.0153	0.00868582	0.0297	0.227194	0.00775	0.191333	0.0382098	0.0334815	0.00762	0.438048	0.0597243	0.347754
19d6	0.0201	0.0176	1.55563	0.0416705	0.387183	1.01711	15.2752	0.158186	0.114711	0.607339	0.0851891	0.0865012	0.730242	3.9559	0.217121	7.83826	0.258699	0.285735	0.192762	0.164095	0.138417	0.0235518	1.79178	0.86564	0.0232	1.96021	0.0371018	0.110336	0.270004	23.2846	2.81269	4.15504	4.29419	0.00217	0.0417	0.468813	0.12449	0.0126	0.00932957	0.027	0.146688	0.0161	0.204172	0.0285495	0.033791	0.00956	0.22498	0.02803	0.551518
36d3	0.0166	0.0282	1.58276	0.0513217	0.557399	0.865859	13.8544	0.140928	0.231103	0.305625	0.083483	0.083483	0.965599	5.53576	0.227327	11.2499	0.265031	0.325874	0.27675	0.163342	0.10723	0.0195926	1.36596	0.340159	0.0316	1.61946	0.0472276	0.163827	0.444046	26.1095	4.70043	2.38644	4.0808	0.00399	0.0589	0.537071	0.138175	0.0134	0.0104816	0.0298	0.247104	0.00795	0.187782	0.0469632	0.0454128	0.00813	0.250993	0.0417783	0.519662
36d5	0.0193	0.0208	1.4763	0.0377028	0.263144	1.08571	4.93235	0.1916	0.210671	0.336408	0.0658826	0.0658826	0.547331	3.21836	0.198549	4.88917	0.279366	0.270328	0.209524	0.181773	0.163512	0.0201949	0.799101	0.284636	0.0376	1.12574	0.0549806	0.130393	0.423427	10.7649	1.7537	1.19228	1.99966	0.00326	0.056	0.415571	0.0893921	0.00804	0.0122927	0.02	0.199857	0.0129	0.154306	0.0358153	0.0454119	0.0105	0.191282	0.0351176	0.444205
2d4	0.00929	0.0186	1.01404	0.0357954	0.313174	0.634033	2.85683	0.064	0.0957	0.43848	0.163511	0.163511	0.687873	3.47306	0.183579	8.01429	0.191532	0.207895	0.136553	0.163077	0.106231	0.0161704	0.740147	0.556517	0.0272	0.835106	0.019308	0.0926	0.216518	21.9495	5.429	0.585157	1.87857	0.00359	0.042	0.310969	0.0959315	0.0197	0.00743803	0.027	0.159368	0.0106	0.128722	0.0428921	0.0341678	0.006	0.153209	0.0317157	0.266523
2d7	0.0166	0.042	1.3197	0.0147614	0.0577	0.810341	0.566341	0.159112	0.174068	0.386633	0.13591	0.137276	0.248522	0.920697	0.181513	1.49608	0.213351	0.201471	0.120627	0.0323	0.191359	0.0215434	0.785308	0.583432	0.0334	0.76191	0.0151716	0.135124	0.409265	5.76015	1.11977	0.144281	1.37241	0.00372	0.0592	0.374322	0.10304	0.0165	0.0139382	0.0252	0.223016	0.0176	0.220657	0.0720724	0.0412355	0.0093	0.146722	0.0292802	0.344742
[truncated: 4 more columns]

## Sheet: TableS6
Table S6. Pearson correlation analysis between confounders and analysed variables
outcome	inputvar	R	P	FDR Q
sex	POEA	0.460395	9.92348e-07	6.25179e-05
sex	8,12-iPF2a-VI	0.361658	0.000202413	0.00637602
BMI	11b-PGE2	0.341266	0.000584175	0.0167493
sex	PEA	0.326773	0.000754696	0.0137987
BMI	9-nitro-OA	-0.333361	0.000795819	0.0167493
sex	OA	0.322982	0.000876108	0.0137987
BMI	10-nitro-OA	-0.328456	0.000960173	0.0167493
BMI	17,18-DiHETE	-0.324154	0.00106345	0.0167493
BMI	Sum of OG isomers	0.283843	0.00441144	0.0555842
BMI	19,20-DiHDPA	-0.275923	0.00570245	0.0598757
sex	AEA	0.265925	0.00662803	0.0835132
BMI	9,10,13-TriHOME	0.270326	0.00680731	0.0612658
sex	SEA	0.24859	0.0113413	0.119084
BMI	Sum of LG isomers	0.249861	0.0126237	0.0994119
age	20-HETE	0.241243	0.0167111	0.40075
age	15-HETrE	-0.235203	0.0173293	0.40075
BMI	8,12-iPF2a-VI	0.24077	0.017519	0.122508
age	n3 DPA	0.230643	0.0190833	0.40075
BMI	14,15-DiHETE	-0.234557	0.0194457	0.122508
BMI	14,15-DiHETrE	-0.227001	0.0238503	0.136597
age	5-HEPE	0.214597	0.0303179	0.462753
BMI	EPA	-0.214948	0.0326319	0.171317
sex	9-HOTrE	0.20696	0.0359449	0.246527
sex	9,10,13-TriHOME	0.206856	0.0360402	0.246527
age	AdA	0.206115	0.0367265	0.462753
sex	11b-PGE2	0.206778	0.03705	0.246527
sex	LEA	0.203605	0.0391312	0.246527
BMI	Sum of AG isomers	0.207587	0.0392317	0.18426
BMI	DHA	-0.205845	0.0409468	0.18426
sex	DGLEA	0.197581	0.0454433	0.260266
BMI	DHEA	-0.192331	0.0564937	0.237274
age	5,6-DiHETrE	-0.18831	0.0567938	0.596335
sex	Sum of OG isomers	0.180202	0.0685345	0.359806
BMI	20-HETE	-0.185647	0.0716719	0.282208
sex	aLEA	0.175226	0.0766658	0.360799
sex	5-HETE	0.173207	0.0801775	0.360799
age	19,20-EpDPE	0.173815	0.0806132	0.725519
sex	9-HODE	0.164627	0.0965621	0.36669
sex	8,9-DiHETrE	0.163703	0.098474	0.36669
sex	9-nitro-OA	-0.162605	0.102494	0.36669
sex	10-nitro-OA	-0.161552	0.104769	0.36669
age	9-HOTrE	0.155329	0.117184	0.907193
sex	13-HODE	0.154774	0.118516	0.392973
BMI	5-HETE	0.155221	0.124997	0.463225
age	5-HETE	0.150329	0.129599	0.907193
BMI	17-HDHA	-0.149849	0.138762	0.475081
BMI	12-HHTrE	-0.148228	0.147347	0.475081
BMI	8iso-PGE2	0.150158	0.15082	0.475081
BMI	11,12-DiHETrE	-0.14182	0.161437	0.484312
sex	9-HETE	0.138684	0.162393	0.511539
BMI	AEA	-0.131946	0.192961	0.546578
BMI	9-HETE	0.130035	0.199544	0.546578
age	15-HETE	-0.125753	0.205618	0.946926
sex	15-HETrE	0.125873	0.207451	0.614164
age	EPA	0.123436	0.214162	0.946926
age	DHA	0.122644	0.217139	0.946926
age	8,9-DiHETrE	-0.121781	0.220416	0.946926
sex	Sum of LG isomers	0.121046	0.223233	0.614164
sex	AdA	0.119084	0.230881	0.614164
sex	17,18-DiHETE	-0.113778	0.252478	0.614164
age	AEA	0.111958	0.260195	0.946926
BMI	14-HDHA	-0.114145	0.260596	0.633574
BMI	PGE2	-0.114073	0.260896	0.633574
BMI	TXB2	-0.118254	0.26157	0.633574
sex	5,6-DiHETrE	0.111415	0.262529	0.614164
sex	8iso-PGE2	0.112821	0.271215	0.614164
BMI	PGD2	0.118492	0.271532	0.633574
sex	11,12-DiHETrE	0.108763	0.274132	0.614164
sex	11-HETE	0.107914	0.277915	0.614164
age	10-nitro-OA	0.107236	0.283368	0.946926
BMI	12-HETE	-0.108017	0.287229	0.646265
BMI	10-HDHA	-0.104754	0.30212	0.65633
age	20-HDHA	-0.102427	0.303225	0.946926
sex	16-HDHA	0.10233	0.303683	0.614164
sex	9,10-DiHOME	0.101493	0.307679	0.614164
sex	EPA	-0.100617	0.311893	0.614164
sex	12,13-DiHOME	0.100283	0.313509	0.614164
age	7-HDHA	0.0984891	0.322289	0.946926
BMI	20-HDHA	-0.100344	0.323041	0.674649
age	8-HDHA	0.09824	0.32352	0.946926
sex	Sum of AG isomers	0.0979973	0.324723	0.614164
sex	17-HDHA	0.0966495	0.331454	0.614164
BMI	9-HOTrE	0.0985179	0.33197	0.674649
age	POEA	-0.0947963	0.340852	0.946926
sex	8-HDHA	0.0900132	0.365877	0.652415
age	12-HHTrE	-0.0904981	0.368108	0.946926
age	14,15-DiHETrE	0.0881565	0.375888	0.946926
age	9-nitro-OA	0.0871591	0.383714	0.946926
age	8-HETE	-0.0866993	0.383861	0.946926
sex	20-HDHA	0.085694	0.38942	0.652415
sex	DHEA	0.0849611	0.393503	0.652415
sex	12,13-DiHODE	0.084958	0.39352	0.652415
age	12,13-DiHOME	0.0846942	0.394996	0.946926
age	17-HDHA	-0.0827803	0.405802	0.946926
BMI	n3 DPA	-0.0817028	0.421424	0.818616
BMI	13-HODE	0.0798644	0.431982	0.818616
sex	14,15-DiHETrE	0.0772788	0.437817	0.70537
sex	8-HETE	0.0753193	0.449557	0.70537
age	LA	0.0748841	0.452189	0.946926
sex	20-HETE	-0.0756563	0.45905	0.70537
BMI	12-HEPE	-0.0746255	0.462883	0.818616
sex	PGE2	-0.0714123	0.473481	0.710222
BMI	SEA	0.0715043	0.481854	0.818616
age	DGLEA	-0.0694738	0.485602	0.946926
sex	13-HDHA	0.0679415	0.4953	0.725672
age	17,18-DiHETE	0.0661522	0.506751	0.946926
sex	19,20-EpDPE	0.0661886	0.508639	0.728278
age	12-HETE	-0.0651881	0.512977	0.946926
age	aLEA	0.0650702	0.513741	0.946926
BMI	LA	0.0656218	0.518712	0.818616
BMI	9-HEPE	-0.0660986	0.520055	0.818616
BMI	OA	0.0649972	0.522708	0.818616
BMI	9,10-DiHOME	0.0648954	0.52336	0.818616
sex	AA	0.0635536	0.523622	0.733071
age	9-HEPE	-0.0641341	0.526126	0.946926
BMI	5-HEPE	-0.0626202	0.54017	0.818616
age	TXB2	-0.063057	0.541633	0.946926
sex	PGD2	0.0619842	0.557226	0.763157
age	13-HODE	0.0579367	0.561034	0.946926
BMI	19,20-EpDPE	-0.0584429	0.567578	0.818616
BMI	PEA	0.0580438	0.56822	0.818616
age	OA	0.0567594	0.569034	0.946926
BMI	16-HDHA	-0.0577066	0.570473	0.818616
BMI	15-HETE	-0.0558146	0.583195	0.818616
age	LEA	0.0545268	0.584351	0.946926
BMI	POEA	0.0555883	0.584726	0.818616
age	SEA	-0.0520835	0.601327	0.946926
age	9-HODE	0.0519406	0.602326	0.946926
sex	5-HEPE	0.050816	0.612001	0.820342
age	11-HETE	-0.0494179	0.620093	0.946926
BMI	11-HDHA	-0.0500879	0.622474	0.845899
age	AA	0.0489175	0.623644	0.946926
sex	11-HDHA	0.0482933	0.628085	0.824361
BMI	13-HDHA	-0.048856	0.631068	0.845899
age	14,15-DiHETE	0.0466506	0.639836	0.946926
age	13-HDHA	-0.045175	0.650468	0.946926
sex	14,15-DiHETE	-0.0432176	0.66468	0.843549
age	16-HDHA	0.042629	0.668978	0.946926
age	11-HDHA	0.0420743	0.673037	0.946926
age	DHEA	0.0415779	0.676678	0.946926
sex	n3 DPA	0.0377421	0.705059	0.843549
sex	7-HDHA	-0.0376592	0.705677	0.843549
sex	9-HEPE	-0.0379822	0.707525	0.843549
sex	DHA	0.0359973	0.718106	0.843549
sex	15-HETE	0.03534	0.723042	0.843549
age	19,20-DiHDPA	0.0345095	0.729296	0.946926
BMI	aLA	0.0355897	0.732048	0.954131
BMI	11-HETE	0.0332321	0.744011	0.954131
age	9,10-DiHOME	0.0320016	0.748287	0.946926
age	9,10,13-TriHOME	0.0309559	0.756251	0.946926
age	PGE2	-0.0293857	0.768256	0.946926
age	11b-PGE2	-0.0294582	0.768826	0.946926
age	14-HDHA	-0.0279568	0.77923	0.946926
age	8iso-PGE2	-0.0283332	0.782942	0.946926
BMI	12,13-DiHODE	0.0270195	0.790644	0.954131
age	Sum of AG isomers	0.0262407	0.792466	0.946926
sex	19,20-DiHDPA	0.0261913	0.792848	0.908172
BMI	aLEA	0.0243139	0.811196	0.954131
sex	10-HDHA	0.0235353	0.813453	0.909862
sex	12-HETE	0.0222835	0.823208	0.909862
age	PGD2	0.0233654	0.825031	0.946926
BMI	8-HETE	0.0221511	0.827719	0.954131
BMI	8-HDHA	0.021934	0.829381	0.954131
BMI	9-HODE	0.0218171	0.830277	0.954131
age	9-HETE	0.0213455	0.830536	0.946926
BMI	8,9-DiHETrE	0.01906	0.851463	0.954131
BMI	AA	-0.0180948	0.858904	0.954131
BMI	7-HDHA	0.0175305	0.863261	0.954131
age	PEA	0.0148859	0.881364	0.946926
sex	TXB2	0.0144336	0.888996	0.954395
age	aLA	0.0134462	0.895452	0.946926
age	12,13-DiHODE	0.0129666	0.896569	0.946926
BMI	AdA	-0.0129527	0.898746	0.966016
age	Sum of LG isomers	0.0121288	0.903219	0.946926
sex	LA	-0.0120077	0.90418	0.954395
BMI	LEA	-0.0121896	0.904682	0.966016
age	12-HEPE	0.011153	0.910972	0.946926
age	10-HDHA	-0.01042	0.916802	0.946926
age	11,12-DiHETrE	-0.010412	0.916865	0.946926
sex	14-HDHA	0.00790694	0.936819	0.954395
sex	aLA	0.00794661	0.938099	0.954395
BMI	5,6-DiHETrE	-0.00781601	0.938797	0.970507
sex	12-HHTrE	-0.00767938	0.939246	0.954395
BMI	15-HETrE	0.00774099	0.939698	0.970507
age	Sum of OG isomers	0.006548	0.947661	0.951097
age	8,12-iPF2a-VI	0.00617931	0.951097	0.951097
BMI	12,13-DiHOME	0.00409508	0.967911	0.983523
BMI	DGLEA	-0.00197287	0.984538	0.984538
sex	12-HEPE	0.00179512	0.985642	0.985642

## Sheet: TableS7
Table S7. Loadings values of the PCA plot in Figure 1 and Figure S1.
input	PC1	PC2
AEA	0.12852	-0.07844
OA	0.147197	-0.0369037
LA	0.0725947	-0.212965
LEA	0.127301	-0.161345
aLA	0.068932	-0.174705
AA	0.100833	0.166302
EPA	0.129665	-0.0341147
AdA	0.101332	0.0693126
n3 DPA	0.142095	0.00429771
DHA	0.141984	-0.0051888
aLEA	0.136438	-0.123414
DGLEA	0.135253	-0.0474239
PEA	0.153272	-0.067909
PGD2	0.0974097	0.175807
PGE2	0.0784242	0.230731
SEA	0.119539	-0.0540122
TXB2	0.075726	0.199604
DHEA	0.105004	-0.140099
POEA	0.131676	-0.0290844
Sum of OG isomers	0.0778953	-0.199294
10-nitro-OA	0.00530638	0.0492036
9-nitro-OA	0.00736102	0.0519402
10-HDHA	0.17111	0.0848218
11-HDHA	0.1655	0.0404873
13-HDHA	0.189012	0.0656041
14-HDHA	0.163937	0.078411
16-HDHA	0.173414	0.0390401
17-HDHA	0.181536	0.0841206
20-HDHA	0.174035	0.0836538
7-HDHA	0.157077	0.0626292
8-HDHA	0.139034	-0.0504667
9-HEPE	0.146873	0.0212645
Sum of AG isomers	0.0912373	-0.18543
Sum of LG isomers	0.0793569	-0.215516
11,12-DiHETrE	0.0901991	-0.10199
11-HETE	0.138437	0.208796
11b-PGE2	0.105352	0.0846435
12,13-DiHODE	0.0859347	-0.18202
12,13-DiHOME	0.0876296	-0.18175
12-HETE	0.147259	0.147983
12-HEPE	0.163681	0.012761
12-HHTrE	0.0784099	0.20363
13-HODE	0.169285	-0.0405967
14,15-DiHETE	0.115924	-0.139502
14,15-DiHETrE	0.107882	-0.0733144
15-HETE	0.137456	0.203993
15-HETrE	0.140749	0.177263
17,18-DiHETE	0.0711175	-0.115209
19,20-EpDPE	0.154487	-0.0323807
19,20-DiHDPA	0.0923852	-0.0898427
20-HETE	0.0849049	-0.0443137
5,6-DiHETrE	0.111249	0.0609792
5-HETE	0.134915	0.0205995
5-HEPE	0.129083	-0.142915
8,12-iPF2a-VI	0.124276	-0.125328
8,9-DiHETrE	0.115341	-0.0534969
8-HETE	0.14215	0.182198
8iso-PGE2	0.0602215	0.191497
9,10,13-TriHOME	0.130384	-0.0843589
9,10-DiHOME	0.0786016	-0.217755
9-HETE	0.137028	0.139931
9-HODE	0.157343	0.00834203
9-HOTrE	0.151329	-0.134335

## Sheet: TableS8
Table S8. Significance values for each metabolite differentiating between ICU and ward patients,
using linear regression with adjustment for age, sex, BMI and weighting down by number of time points per patient.
P values were further corrected for multiple hypothesis using FDR.
The table corresponds with Figure 2 and document S2.
inputvar	FDR	ICU/ward	|FC|	FC_median ICU/ward	p.val	Std.Error	t.val
AEA	0.858934	up	1.27721	1.27721	0.736229	0.055088	0.338561
OA	0.724374	none	1.06223	0.941413	0.5749	0.158534	-0.564217
LA	1.04422e-11	up	1.86531	1.86531	1.65749e-13	0.0133649	9.6975
LEA	0.00239288	up	1.51637	1.51637	0.000607717	0.0355161	3.63769
aLA	1.32822e-06	up	2.44377	2.44377	1.26497e-07	0.0170044	6.47698
AA	0.00263882	down	1.94209	0.514908	0.000795836	0.0992043	-3.55082
EPA	0.0100748	up	1.43534	1.43534	0.00399793	0.0607299	3.00469
AdA	0.37908	down	1.45522	0.687179	0.264754	0.0183158	-1.12672
n3 DPA	0.616318	none	0.998483	0.998483	0.479359	0.0358441	0.712188
DHA	0.990953	none	1.08909	0.918199	0.978177	0.10548	-0.0274791
aLEA	0.00398115	up	1.25641	1.25641	0.00139024	0.00766746	3.36753
DGLEA	0.903064	none	1.07605	1.07605	0.802724	0.0119272	-0.251034
PEA	0.596589	none	1.02076	1.02076	0.454544	0.0385558	0.753196
PGD2	0.0321701	down	1.82645	0.547511	0.016851	0.0207118	-2.48023
PGE2	0.00263882	down	3.52903	0.283364	0.000760315	0.0376211	-3.5656
SEA	0.771366	none	1.09966	1.09966	0.636683	0.032991	0.474979
TXB2	0.0141623	down	3.94716	0.253347	0.00606957	0.172994	-2.87111
DHEA	0.0430321	up	1.61148	1.61148	0.0245898	0.0243272	2.3113
POEA	0.967825	none	1.08114	1.08114	0.875651	0.0233095	0.157215
Sum of OG isomers	1.07303e-07	up	6.01876	6.01876	8.51607e-09	0.0833235	6.78402
10-nitro-OA	0.0197537	down	1.24725	0.801762	0.00909298	0.024761	-2.70607
9-nitro-OA	0.0256741	none	1.16339	0.85956	0.0130408	0.0246562	-2.56764
10-HDHA	0.17567	none	1.11791	1.11791	0.108748	0.0411479	1.63032
11-HDHA	0.0228449	up	1.21257	1.21257	0.0112411	0.0972823	2.62349
13-HDHA	0.485195	none	1.05598	0.946986	0.354269	0.0265079	0.93423
14-HDHA	0.0977821	up	1.1961	1.1961	0.0574276	0.114455	1.9407
16-HDHA	0.990656	none	1.03499	1.03499	0.943482	0.0221763	0.0712189
17-HDHA	0.903064	none	1.09508	1.09508	0.799835	0.0230051	0.254791
20-HDHA	0.505503	up	1.26405	1.26405	0.377121	0.024232	0.890416
7-HDHA	0.990656	none	1.02118	1.02118	0.93704	0.0300175	0.0793531
8-HDHA	0.990656	none	1.13966	1.13966	0.921331	0.0233748	0.0992111
9-HEPE	0.00414292	up	1.56217	1.56217	0.00151249	0.0146339	3.346
Sum of AG isomers	5.78756e-11	up	4.46002	4.46002	2.75598e-12	0.0743189	8.92793
Sum of LG isomers	5.78756e-11	up	11.6005	11.6005	2.0094e-12	0.099072	9.01368
11,12-DiHETrE	0.00674552	up	1.18376	1.18376	0.00256972	0.0188624	3.15931
11-HETE	0.000492379	down	1.66839	0.59938	0.000101602	0.0438135	-4.19078
11b-PGE2	0.40978	down	1.27596	0.783722	0.2927	0.0195337	-1.06239
12,13-DiHODE	1.47443e-06	up	2.8037	2.8037	1.63825e-07	0.0402196	5.99513
12,13-DiHOME	0.000492379	up	2.26634	2.26634	9.41467e-05	0.0604489	4.2136
12-HETE	0.990953	down	1.2252	0.816192	0.990953	0.208794	-0.0113912
12-HEPE	0.000149611	up	2.09845	2.09845	2.37477e-05	0.131596	4.61778
12-HHTrE	0.0109569	down	3.60763	0.27719	0.00452189	0.105978	-2.96557
13-HODE	0.0430321	up	1.25913	1.25913	0.0245762	0.105392	2.31153
14,15-DiHETE	1.14721e-05	up	1.91481	1.91481	1.45678e-06	0.0065968	5.40174
14,15-DiHETrE	0.192672	none	1.07654	1.07654	0.122331	0.0175506	1.56923
15-HETE	0.00276625	down	1.47158	0.679544	0.000878175	0.0251505	-3.51883
15-HETrE	0.0223867	down	1.23841	0.807488	0.0106603	0.0195073	-2.64555
17,18-DiHETE	0.000422276	up	1.50235	1.50235	7.37307e-05	0.010423	4.28643
19,20-EpDPE	0.252686	up	1.21771	1.21771	0.164446	0.00952901	1.40906
19,20-DiHDPA	0.0409932	up	1.21798	1.21798	0.0221233	0.015251	2.35491
20-HETE	0.829486	up	1.38447	1.38447	0.697821	0.0225709	0.39042
5,6-DiHETrE	0.32262	down	1.51054	0.662016	0.21508	0.0150257	-1.25418
5-HETE	0.771366	none	1.13156	1.13156	0.630284	0.023588	-0.484033
5-HEPE	7.0853e-05	up	1.78526	1.78526	1.01219e-05	0.0147683	4.87047
8,12-iPF2a-VI	0.00108574	up	1.56898	1.56898	0.000241276	0.0137482	3.93816
8,9-DiHETrE	0.101913	none	1.13917	1.13917	0.0614714	0.0149889	1.9091
8-HETE	0.0191834	down	1.29345	0.773129	0.00852596	0.0207003	-2.72847
8iso-PGE2	0.00255351	down	1.82149	0.549002	0.000689042	0.0157326	-3.6189
9,10,13-TriHOME	0.348136	none	1.11984	1.11984	0.237617	0.028049	1.19396
9,10-DiHOME	2.34113e-08	up	5.28781	5.28781	1.48643e-09	0.063043	7.24682
9-HETE	0.00340813	down	1.34779	0.741956	0.00113604	0.0185966	-3.43447
9-HODE	0.990953	none	0.998397	0.998397	0.96421	0.125521	-0.0450759
9-HOTrE	0.00219059	up	1.4216	1.4216	0.00052157	0.0214706	3.68647

## Sheet: Table S9
Table S9. Paired t-tests comparing first and last time point of ward patients
The results are presented either for all patients together, or stratified by sex. Values include P values, FDR-corrected
Q values, min, max, mean and median of fold-changes. Corresponds with Figure 4 and document S4.
	significant change	FDR					All						Male						Female
inputvar	start vs. recovery	fdr_all	fdr_male	fdr_female	pval_all	FC_lower_all	FC_all_mean	FC_upper_all	FC_all_median	|FC| all	pval_male	FC_lower_male	FC_male_mean	FC_upper_male	FC_male_median	|FC| male	pval_female	FC_lower_female	FC_female_mean	FC_upper_female	FC_female_median	|FC| female
12-HHTrE	low	0.0100537	0.312853	0.0653854	0.000797912	0.00590166	0.531247	3.7012	0.166973	5.99	0.041286	0.0625165	0.766619	3.7012	0.184133	5.43	0.0128199	0.00590166	0.262251	0.695248	0.130036	7.69
TXB2	low	0.0127761	0.312853	0.0755996	0.00128435	0.0441015	0.426733	1.31145	0.181571	5.51	0.0274842	0.0662105	0.483167	1.31145	0.225014	4.44	0.0386022	0.0441015	0.347724	0.747146	0.136264	7.34
5,6-DiHETrE	low	0.0069438	0.312853	0.0584326	0.000426096	0.187342	0.660886	3.65625	0.333333	3	0.0498813	0.25463	0.886763	3.65625	0.342303	2.92	0.00374463	0.187342	0.402742	1.09052	0.333333	3
PGE2	low	0.0206211	0.312853	0.124222	0.0065464	0.0635977	0.676419	2.20482	0.371506	2.69	0.0546252	0.177283	0.66111	1.66402	0.357058	2.8	0.0808431	0.0635977	0.693915	2.20482	0.695953	1.44
11-HDHA	low	0.0159436	0.352939	0.0653854	0.00424996	0.0300029	0.6237	2.87333	0.422103	2.37	0.126523	0.0834563	0.837352	2.87333	0.647205	1.55	0.0189813	0.0300029	0.379526	1.09332	0.137031	7.3
PGD2	low	0.0385342	0.312853	0.251317	0.017738	0.0754179	0.722062	2.18652	0.44021	2.27	0.0435999	0.286245	0.640063	1.66366	0.430552	2.32	0.18749	0.0754179	0.804061	2.18652	0.60059	1.67
13-HODE	low	0.0140798	0.312853	0.0755996	0.00223488	0.0601541	0.590005	2.27349	0.440219	2.27	0.0313086	0.182639	0.689649	2.27349	0.438322	2.28	0.0365824	0.0601541	0.476126	0.965758	0.598377	1.67
9-HEPE	low	0.0069438	0.312853	0.0584326	0.000440876	0.148972	0.532844	1.07894	0.451103	2.22	0.0452768	0.215021	0.61627	0.972341	0.609452	1.64	0.0062512	0.148972	0.449419	1.07894	0.405241	2.47
12-HETE	low	0.017851	0.352939	0.0673575	0.00538363	0.0308312	0.61572	2.19444	0.474752	2.11	0.111526	0.0407335	0.690095	1.69088	0.749426	1.33	0.0280135	0.0308312	0.53072	2.19444	0.222314	4.5
15-HETE	low	0.0069438	0.312853	0.0653854	0.000315229	0.215745	0.577157	1.35505	0.475069	2.1	0.0135827	0.243641	0.593716	1.35505	0.534256	1.87	0.0187504	0.215745	0.558232	1.23086	0.434681	2.3
8,9-DiHETrE	low	0.0127761	0.352939	0.0584326	0.00141956	0.270899	0.70301	2.50926	0.480303	2.08	0.12335	0.314163	0.891791	2.50926	0.575192	1.74	0.00227852	0.270899	0.487261	0.780469	0.476888	2.1
13-HDHA	low	0.0140798	0.352939	0.0653854	0.0020183	0.162919	0.615911	2.17318	0.490656	2.04	0.095905	0.221905	0.769333	2.17318	0.645565	1.55	0.0108421	0.162919	0.440571	1.29682	0.282265	3.54
12-HEPE	low	0.0159436	0.352939	0.0653854	0.00357307	0.022098	0.575768	2.54454	0.494063	2.02	0.121183	0.0408828	0.776701	2.54454	0.67472	1.48	0.014629	0.022098	0.34613	1.21685	0.159224	6.28
14-HDHA	low	0.0140798	0.3509	0.0653854	0.00208523	0.0269083	0.538599	2.09289	0.501169	2	0.0777498	0.0896549	0.707984	2.09289	0.623486	1.6	0.015935	0.0269083	0.345016	0.976956	0.211809	4.72
11-HETE	low	0.0159436	0.3509	0.0773985	0.00419241	0.170765	0.685249	1.99	0.521022	1.92	0.0689231	0.237851	0.757833	1.99	0.523046	1.91	0.0432204	0.170765	0.602295	1.55256	0.500591	2
15-HETrE	low	0.0069438	0.312853	0.0584326	0.000121374	0.167166	0.523427	1.03665	0.526058	1.9	0.0117963	0.283275	0.579223	1.03665	0.554496	1.8	0.00674026	0.167166	0.467631	0.858908	0.415514	2.41
10-HDHA	low	0.0159436	0.352939	0.0653854	0.00357629	0.0814775	0.624632	2.21607	0.545865	1.83	0.0951435	0.152558	0.75961	2.21607	0.68952	1.45	0.0236745	0.0814775	0.47037	1.28735	0.402887	2.48
9,10,13-TriHOME	low	0.0376799	0.352939	0.13143	0.0167466	0.283799	0.783823	1.90755	0.548939	1.82	0.128851	0.283799	0.817217	1.90755	0.683044	1.46	0.0897059	0.331426	0.745658	1.47171	0.483791	2.07
9-HODE	low	0.0159436	0.312853	0.0773985	0.00455532	0.0763286	0.598886	1.8677	0.555069	1.8	0.03112	0.288475	0.680522	1.8677	0.518345	1.93	0.0442277	0.0763286	0.505588	0.964042	0.593187	1.69
7-HDHA	low	0.0303019	0.446712	0.0755996	0.0120246	0.0312921	0.678847	2.18427	0.573907	1.74	0.185947	0.122387	0.848591	2.18427	0.748426	1.34	0.0403401	0.0312921	0.484854	1.21806	0.408238	2.45
9-HOTrE	low	0.0221354	0.37583	0.0732227	0.00758878	0.198198	0.738899	2.06536	0.643064	1.56	0.143173	0.325776	0.854393	2.06536	0.766918	1.3	0.0326243	0.198198	0.606905	1.16418	0.513059	1.95
aLEA	low	0.0407994	0.687607	0.0653854	0.0207235	0.219091	0.833931	3.55372	0.644172	1.55	0.412829	0.342079	1.06755	3.55372	0.858454	1.16	0.0183196	0.219091	0.566932	1.1746	0.49115	2.04
POEA	low	0.0407994	0.701824	0.0653854	0.0206959	0.133078	0.993686	6.64017	0.652602	1.53	0.434463	0.474973	1.38195	6.64017	0.654873	1.53	0.01872	0.133078	0.54995	1.01007	0.595371	1.68
17-HDHA	low	0.0301386	0.448169	0.0673575	0.0110735	0.244465	0.772576	2.90446	0.656656	1.52	0.199186	0.296236	0.927151	2.90446	0.661355	1.51	0.0286428	0.244465	0.595918	1.20587	0.364409	2.74
12,13-DiHOME	low	0.0407994	0.632038	0.0653854	0.0195437	0.160319	0.811828	3.37366	0.657145	1.52	0.3411	0.196059	1.0457	3.37366	0.773683	1.29	0.0222462	0.160319	0.544552	1.14706	0.398993	2.51
9-HETE	none	0.133287	0.454114	0.294743	0.0698169	0.339235	0.896121	2.55043	0.660888	1.51	0.216245	0.339235	0.943992	2.55043	0.714517	1.4	0.235294	0.346458	0.841413	2.10041	0.620253	1.61
8-HETE	low	0.0159436	0.312853	0.116809	0.00437767	0.163926	0.651769	1.57163	0.668437	1.5	0.0442735	0.163926	0.626909	1.22327	0.642182	1.56	0.0723105	0.206199	0.68018	1.57163	0.668437	1.5
9,10-DiHOME	low	0.0221354	0.446712	0.0653854	0.00772984	0.133182	0.690508	1.56284	0.677176	1.48	0.188196	0.20398	0.831783	1.56284	0.760207	1.32	0.0222242	0.133182	0.529052	1.09426	0.381069	2.62
11,12-DiHETrE	low	0.0301386	0.497979	0.0584326	0.0114814	0.41115	0.849908	2.93381	0.684444	1.46	0.260846	0.41115	0.998095	2.93381	0.838633	1.19	0.00473434	0.473684	0.680552	0.933333	0.609121	1.64
LEA	low	0.146501	0.960658	0.0673575	0.0813896	0.281913	0.913756	3.7976	0.68646	1.46	0.884415	0.566545	1.17699	3.7976	0.844212	1.18	0.0279254	0.281913	0.612917	1.08559	0.667456	1.5
20-HDHA	low	0.0159436	0.3509	0.0653854	0.00286036	0.151457	0.634129	1.50336	0.698915	1.43	0.0779778	0.224783	0.713966	1.50336	0.700095	1.43	0.0238709	0.151457	0.542888	1.04949	0.413623	2.42
14,15-DiHETrE	low	0.0376799	0.497979	0.0653854	0.0165738	0.404978	0.845726	2.80734	0.725664	1.38	0.24722	0.404978	0.971757	2.80734	0.743363	1.35	0.0207938	0.421442	0.701691	1.03812	0.616487	1.62
16-HDHA	low	0.139325	0.923341	0.0788302	0.075191	0.281272	0.897	2.91019	0.731374	1.37	0.708559	0.551452	1.09996	2.91019	0.774317	1.29	0.0462971	0.281272	0.665048	1.3525	0.538732	1.86
PEA	low	0.172162	0.923341	0.0584326	0.101111	0.336976	0.93352	2.52302	0.733331	1.36	0.776779	0.584653	1.23747	2.52302	0.850141	1.18	0.00742001	0.336976	0.586149	1.14375	0.544681	1.84
8iso-PGE2	none	0.25202	0.497979	0.499874	0.160013	0.315161	0.90541	2.49687	0.736639	1.36	0.259338	0.31804	0.873185	1.8414	0.711292	1.41	0.444333	0.315161	0.942238	2.49687	0.825929	1.21
14,15-DiHETE	low	0.172162	0.923341	0.0584326	0.0993582	0.28043	0.909723	2.96721	0.737288	1.36	0.770972	0.28043	1.16874	2.96721	1.10877	1.10877	0.00233242	0.384615	0.613707	0.816609	0.577617	1.73
DGLEA	low	0.199697	0.923341	0.0755996	0.123622	0.220844	0.946958	3.32931	0.738872	1.35	0.758565	0.655914	1.24402	3.32931	0.877018	1.14	0.0407998	0.220844	0.607454	1.40148	0.65035	1.54
aLA	none	0.399488	0.928536	0.268179	0.291506	0.0332591	1.12609	3.31794	0.744869	1.34	0.840104	0.344412	1.4862	3.31794	0.914119	1.09	0.208584	0.0332591	0.817419	1.5905	0.550587	1.82
12,13-DiHODE	low	0.0304707	0.454114	0.0732227	0.0125752	0.205556	0.772496	1.87342	0.744939	1.34	0.21454	0.319998	0.902767	1.87342	0.894584	1.12	0.0337057	0.205556	0.623614	1.28966	0.542664	1.84
8,12-iPF2a-VI	low	0.0159436	0.352939	0.0653854	0.00407739	0.506515	0.80824	1.27081	0.775488	1.29	0.114532	0.664964	0.888389	1.27081	0.832977	1.2	0.0192236	0.506515	0.728091	1.12583	0.714602	1.4
17,18-DiHETE	none	0.269032	0.928536	0.0673575	0.179355	0.364444	0.955116	2.78586	0.778641	1.28	0.833547	0.38764	1.15535	2.78586	1.02292	1.02292	0.0288675	0.364444	0.726274	1.09091	0.74188	1.35
SEA	low	0.665136	0.687607	0.0653854	0.612347	0.375248	1.22015	5.93176	0.787034	1.27	0.401111	0.649516	1.72796	5.93176	1.02326	1.02326	0.0122462	0.375248	0.639796	1.21125	0.516153	1.94
19,20-EpDPE	none	0.519995	0.923341	0.115382	0.433637	0.357926	1.74471	15.1904	0.792543	1.26	0.752078	0.66104	2.64592	15.1904	0.855358	1.17	0.0695952	0.357926	0.714759	1.21449	0.486943	2.05
Sum of AG isomers	none	0.540731	0.96427	0.396305	0.463484	0.250314	1.14407	3.97617	0.811259	1.23	0.918353	0.358077	1.33534	3.97617	0.906586	1.1	0.33969	0.250314	0.925461	2.23491	0.811259	1.23
8-HDHA	none	0.33512	0.96427	0.117611	0.234052	0.34393	0.999124	3.01653	0.815038	1.23	0.907703	0.528258	1.24259	3.01653	0.873932	1.14	0.074674	0.34393	0.720872	1.30879	0.515695	1.94
Sum of LG isomers	none	0.901899	0.889998	0.294743	0.887583	0.195727	1.46289	6.41408	0.81881	1.22	0.635713	0.195727	2.03934	6.41408	0.887201	1.13	0.24334	0.213968	0.804091	1.25166	0.804193	1.24
19,20-DiHDPA	none	0.256293	0.793085	0.20595	0.166794	0.319865	0.955723	2.52252	0.825581	1.21	0.5539	0.319865	1.07257	2.52252	0.875711	1.14	0.147107	0.434343	0.822179	1.48624	0.75942	1.32
DHEA	low	0.428139	0.687607	0.0584326	0.319405	0.373498	1.02361	3.6749	0.841387	1.19	0.405896	0.580309	1.40716	3.6749	0.959718	1.04	0.00293432	0.373498	0.585262	0.845338	0.559965	1.79
11b-PGE2	none	0.443127	0.687607	0.665838	0.342144	0.205616	1.02599	2.67089	0.844432	1.18	0.414747	0.409802	1.04859	2.67089	0.853165	1.17	0.602425	0.205616	1.00018	2.2641	0.708541	1.41
5-HEPE	none	0.564422	0.994971	0.453159	0.492749	0.406804	0.998619	1.77556	0.857406	1.17	0.979178	0.562655	1.07425	1.77556	0.855436	1.17	0.395615	0.406804	0.922988	1.5417	0.859377	1.16
OA	none	0.399488	0.994971	0.251317	0.291689	0.255877	1.06761	4.3043	0.86842	1.15	0.97786	0.367286	1.29302	4.3043	0.915626	1.09	0.186057	0.255877	0.809989	1.35302	0.758013	1.32
EPA	none	0.519837	0.928536	0.294743	0.42082	0.536357	1.02318	2.9641	0.884934	1.13	0.816065	0.536357	1.14027	2.9641	0.990273	1.01	0.247959	0.579649	0.889369	1.51293	0.838104	1.19
AEA	none	0.33512	0.923341	0.137417	0.22888	0.302702	0.979076	3.00335	0.896128	1.12	0.716903	0.651775	1.19148	3.00335	0.980191	1.02	0.0959735	0.302702	0.736328	1.41359	0.676726	1.48
n3 DPA	none	0.443127	0.997053	0.294743	0.344654	0.179	1.0698	4.07087	0.896443	1.12	0.997053	0.450621	1.30122	4.07087	0.841774	1.19	0.245251	0.179	0.805313	1.3602	0.943389	1.06
DHA	none	0.665136	0.704302	0.127738	0.610917	0.340631	1.09736	4.21747	0.900078	1.11	0.447176	0.693299	1.39838	4.21747	0.910771	1.1	0.0851584	0.340631	0.75333	1.09982	0.767971	1.3
LA	low	0.199697	0.928536	0.0755996	0.123505	0.559854	0.928756	1.36542	0.90975	1.1	0.832713	0.685236	1.01868	1.36542	0.994971	1.01	0.039369	0.559854	0.825984	1.04753	0.846345	1.18
AdA	none	0.624335	0.780153	0.936558	0.554965	0.333333	1.0538	2.44578	0.913158	1.1	0.520979	0.333333	1.02345	2.44578	0.908634	1.1	0.921692	0.480158	1.08848	1.55711	1.26036	1.26036
Sum of OG isomers	none	0.977008	0.756291	0.252087	0.977008	0.259407	1.35851	5.57698	0.95301	1.05	0.492189	0.259407	1.84082	5.57698	1.07158	1.07158	0.192066	0.294263	0.80729	1.325	0.740986	1.35
AA	none	0.758258	0.913193	0.977173	0.72215	0.326296	1.18922	3.36954	0.978504	1.02	0.666776	0.326296	1.2018	3.36954	0.940583	1.06	0.977173	0.560689	1.17485	3.16255	0.978504	1.02
9-nitro-OA	none	0.493988	0.352939	0.913319	0.392054	0.164657	1.00472	2.05693	0.986488	1.01	0.128457	0.220324	0.754317	1.02463	0.840098	1.19	0.869828	0.164657	1.25512	2.05693	1.18103	1.18103
10-nitro-OA	none	0.519995	0.446712	0.936558	0.437456	0.164657	1.02054	2.05693	0.99887	0.99887	0.191448	0.220324	0.801404	1.22318	0.898674	1.11	0.908489	0.164657	1.23968	2.05693	1.18103	1.18103
5-HETE	none	0.898699	0.780153	0.708281	0.870169	0.467007	1.05056	1.70337	1.01054	1.01054	0.532485	0.731643	1.09584	1.4331	1.00969	1.00969	0.652068	0.467007	0.998802	1.70337	1.01054	1.01054
20-HETE	none	0.736658	0.923341	0.880013	0.689886	0.598298	1.15046	1.76155	1.219	1.219	0.760457	0.621891	1.19387	1.76155	1.20097	1.20097	0.824139	0.598298	1.11325	1.73448	1.219	1.219

[truncated: 5 more sheets: Table S10, Table S11, Table S12, Table S13, Table S14]
